# Supplementary material for: TargetSpy: a supervised machine learning approach for microRNA target prediction
Source: BMC Bioinformatics. 2010 May 28;11:292. doi: 10.1186/1471-2105-11-292 (PMC2889937; doi:10.1186/1471-2105-11-292)
Supplement: Additional file 2 — TargetSpy predictions for a set of 120 experimentally tested D. melanogaster microRNA:mRNA interactions. [file 1471-2105-11-292-S2.TXT]

#gene	microRNA	functional	TargetSpy no-seed	TargetSpy seed	TargetSpy conserved seed
CG12187	bantam	F	0.6194826718413828	NA	NA
CG4385	bantam	T	0.8389076014984412	NA	NA
CG5123	bantam	T	0.9999660200021663	0.9999660200021663	0.9999660200021663
CG5919	bantam	F	0.3990584193798363	NA	NA
CG5185	miR-1	F	0.0025948127213535786	NA	NA
CG5884	miR-1	T	0.9999467935080992	0.9999467935080992	NA
CG13701	miR-11	F	0.9815951470334957	NA	NA
CG4345	miR-11	F	0.9602084056911157	NA	NA
CG7902	miR-11	T	0.027801310822915776	NA	NA
CG10473	miR-14	F	NA	NA	NA
CG1624	miR-14	F	NA	NA	NA
CG1765	miR-14	T	0.14819991891020018	NA	NA
CG4125	miR-14	F	0.9913130354954798	0.9612353712763108	0.9612353712763108
CG4889	miR-14	T	0.996379027551356	0.996379027551356	0.996379027551356
CG5884	miR-14	F	0.9930036376355688	NA	NA
CG8127	miR-14	F	0.5582982669826125	NA	NA
CG10043	miR-278	T	0.7533665062353533	NA	NA
CG10443	miR-278	F	0.9968571438792463	NA	NA
CG1154	miR-278	F	0.05231698939988012	NA	NA
CG12187	miR-278	F	0.9974050684409178	NA	NA
CG14960	miR-278	T	0.11313618546232816	NA	NA
CG15097	miR-278	T	0.17343990135995233	0.17343990135995233	NA
CG15715	miR-278	F	0.027692183731639463	NA	NA
CG15861	miR-278	F	NA	NA	NA
CG16975	miR-278	F	3.57091763504517E-4	NA	NA
CG1709	miR-278	F	0.7085120863851723	NA	NA
CG18042	miR-278	F	NA	NA	NA
CG18815	miR-278	F	0.007153666973498632	NA	NA
CG1919	miR-278	F	0.2642799358785705	NA	NA
CG30089	miR-278	F	0.9355105544625228	NA	NA
CG3026	miR-278	F	0.6204840749983954	0.14167482510620555	NA
CG30483	miR-278	F	0.09417472417070454	NA	NA
CG31651	miR-278	F	0.994866373080571	NA	NA
CG32057	miR-278	F	0.7730827155436287	0.08130648206332775	NA
CG32688	miR-278	F	0.9582352858022155	NA	NA
CG33006	miR-278	F	NA	NA	NA
CG3694	miR-278	F	0.015472916224315738	NA	NA
CG4444	miR-278	F	0.003371709900383904	NA	NA
CG6930	miR-278	F	0.6833279101458505	NA	NA
CG7576	miR-278	F	0.9288361294839454	0.8107590968591124	0.8107590968591124
CG7656	miR-278	F	0.10085670624911187	NA	NA
CG9339	miR-278	F	0.9962780364998852	NA	NA
CG9652	miR-278	F	0.616860234649433	NA	NA
CG13906	miR-279	T	0.9821467003489123	0.9821467003489123	0.9821467003489123
CG6297	miR-279	F	0.9864464738526637	NA	NA
CG6520	miR-279	T	0.9993779342256149	0.9993779342256149	0.9993779342256149
CG11293	miR-2b	F	0.39735343522402305	NA	NA
CG13701	miR-2b	T	0.9994359807071442	0.9994359807071442	0.9994359807071442
CG1969	miR-2b	F	0.002515061683888349	NA	NA
CG4269	miR-2b	T	0.5773201922651326	0.5227907185165698	0.5227907185165698
CG4319	miR-2b	T	0.05840793934641036	NA	NA
CG4345	miR-2b	T	0.9001947777282078	NA	NA
CG4604	miR-2b	T	0.9690302763504167	0.9690302763504167	0.9690302763504167
CG7902	miR-2b	T	0.8943961901918686	0.8943961901918686	0.8943961901918686
CG7956	miR-2b	F	0.10972445300321138	NA	NA
CG7902	miR-4	T	0.9769729566168918	0.9769729566168918	0.9769729566168918
CG13701	miR-6	T	0.9569080751925776	0.9569080751925776	0.9569080751925776
CG1624	miR-6	F	NA	NA	NA
CG4345	miR-6	F	0.8254578153133675	NA	NA
CG6494	miR-7	T	0.21745490491495914	0.21745490491495914	0.21745490491495914
CG6520	miR-7	F	0.0061700749509690555	NA	NA
CG7902	miR-79	T	0.9905754707864449	0.9905754707864449	0.9905754707864449
CG10917	miR-8	T	0.998427062078888	0.998427062078888	0.998427062078888
CG11518	miR-8	F	NA	NA	NA
CG11924	miR-8	F	0.3729185584598246	NA	NA
CG18622	miR-8	F	NA	NA	NA
CG1882	miR-8	T	0.6575701108569202	0.6575701108569202	0.6575701108569202
CG2019	miR-8	T	0.9978132503114526	NA	NA
CG32466	miR-8	T	NA	NA	NA
CG4125	miR-8	F	0.006745907939667584	NA	NA
CG4484	miR-8	F	0.6327142681347521	NA	NA
CG4889	miR-8	T	0.9989400238149857	0.9989400238149857	0.9989400238149857
CG5735	miR-8	T	0.33872928667379326	0.33872928667379326	0.33872928667379326
CG6210	miR-8	T	0.2823493839590262	0.2823493839590262	0.2823493839590262
CG6456	miR-8	T	0.9905754707864449	0.9905754707864449	0.9905754707864449
CG6634	miR-8	T	0.9852977228390034	0.9852977228390034	0.9852977228390034
CG7525	miR-8	T	0.9761250799854058	0.9761250799854058	0.9761250799854058
CG7555	miR-8	F	NA	NA	NA
CG8544	miR-8	F	0.9299355058092507	0.9299355058092507	NA
CG5185	miR-92b	F	0.9995948695984364	NA	NA
CG5185	miR-7	T	0.9688374353321858	0.9688374353321858	0.9688374353321858
CG8346	miR-7	T	0.1544553353855779	0.1544553353855779	0.1544553353855779
CG7450	miR-92b	T	0.999946722480691	0.999946722480691	0.999946722480691
CG14041	miR-279	T	0.9985452645122984	0.9985452645122984	0.9985452645122984
CG6096	miR-7	T	0.9896661467781334	0.9896661467781334	0.9896661467781334
CG8328	miR-11	T	5.760955727973214E-4	NA	NA
CG8328	miR-2a	T	0.9998737548936802	0.9998737548936802	0.9998737548936802
CG3096	miR-4	T	0.9996890415410149	0.9996890415410149	0.9996890415410149
CG5185	miR-4	T	0.001203527041948689	NA	NA
CG6096	miR-4	T	0.9999261353805123	0.9999261353805123	0.9999261353805123
CG8328	miR-4	T	0.9993411312334315	0.9993411312334315	0.9993411312334315
CG8333	miR-4	T	NA	NA	NA
CG3096	miR-7	T	0.9768412954880162	0.9768412954880162	0.9768412954880162
CG8328	miR-7	T	0.9909758210674449	NA	NA
CG8333	miR-7	T	0.9905754707864449	0.9905754707864449	0.9905754707864449
CG6096	miR-79	T	0.9992918380388852	0.9992918380388852	0.9992918380388852
CG8333	miR-79	T	NA	NA	NA
CG4807	let-7	T	0.9999329733346898	0.9999329733346898	0.9999329733346898
CG7210	miR-276b	F	0.9641241096326877	0.392504948226681	NA
CG1856	miR-312	T	0.9999033228957702	0.9999033228957702	NA
CG7450	miR-312	T	0.997631212074494	0.997631212074494	0.997631212074494
CG32180	miR-34	T	0.9998111228969748	0.9998111228969748	0.9998111228969748
CG1856	miR-92b	T	0.9998326373030495	0.9998326373030495	NA
CG4807	miR-92b	T	0.951604946221868	0.951604946221868	0.951604946221868
CG12399	bantam	T	0.9991359464102167	NA	NA
CG15427	miR-1	T	0.9905754707864449	0.9905754707864449	NA
CG6097	miR-12	T	0.9939884315595269	0.9939884315595269	NA
CG3903	miR-124	T	0.9970513867332492	0.9970513867332492	0.9970513867332492
CG10619	miR-278	F	0.4784242014283503	0.4784242014283503	0.4784242014283503
CG8285	miR-286	F	0.9649517874652238	0.9649517874652238	0.9649517874652238
CG1411	miR-287	T	0.9821467003489123	NA	NA
CG15367	miR-287	F	NA	NA	NA
CG32057	miR-288	F	0.999874975873656	0.999874975873656	NA
CG14991	miR-303	F	0.046486313844179936	NA	NA
CG5576	miR-310	T	0.99256531891393	0.99256531891393	0.99256531891393
CG31795	miR-316	F	0.9940232047940301	NA	NA
CG4182	miR-317	F	0.13985972683998582	NA	NA
CG13380	miR-318	F	0.11444608580625923	NA	NA
CG8013	miR-34	F	0.9970790728921481	0.994365970370375	0.994365970370375
CG10580	miR-7	T	0.9821467003489123	0.9821467003489123	0.9821467003489123
