# Supplementary material for: TargetSpy: a supervised machine learning approach for microRNA target prediction
Source: BMC Bioinformatics. 2010 May 28;11:292. doi: 10.1186/1471-2105-11-292 (PMC2889937; doi:10.1186/1471-2105-11-292)
Supplement: Additional file 4 — TargetSpy predictions for a set of human microRNA:mRNA interactions with indication of whether the associated proteins show a log2-fold change of < -0.1. [file 1471-2105-11-292-S4.GZ]

Archive with 1 entries (1 files):
- Eval_pSILAC.txt
