# Supplementary material for: TargetSpy: a supervised machine learning approach for microRNA target prediction
Source: BMC Bioinformatics. 2010 May 28;11:292. doi: 10.1186/1471-2105-11-292 (PMC2889937; doi:10.1186/1471-2105-11-292)
Supplement: Additional file 4 — TargetSpy predictions for a set of human microRNA:mRNA interactions with indication of whether the associated proteins show a log2-fold change of < -0.1. [file 1471-2105-11-292-S4.GZ › Eval_pSILAC.txt]

# D = downregulated, N = not downregulated
# 1 = predicted, NA = no prediction available
#interaction	downregulated	TargetSpy noseed sens	TargetSpy noseed spec	TargetSpy seed sens	TargetSpy seed spec	TargetSpy seed sens cons	TargetSpy seed spec cons
MIR-30A-5P:NM_198836	N	NA	NA	NA	NA	NA	NA
MIR-30A-5P:NM_014752	D	1	NA	NA	NA	NA	NA
LET-7B:NM_001100424	N	1	NA	NA	NA	NA	NA
MIR-155:NM_198398	N	NA	NA	NA	NA	NA	NA
MIR-30A-5P:NM_022341	N	1	NA	NA	NA	NA	NA
MIR-155:NM_003860	N	NA	NA	NA	NA	NA	NA
MIR-155:NM_001128631	N	NA	NA	NA	NA	NA	NA
MIR-1:NM_032493	D	1	NA	NA	NA	NA	NA
MIR-155:NM_023010	D	1	NA	NA	NA	NA	NA
MIR-30A-5P:NM_002205	N	1	NA	1	NA	1	NA
MIR-16:NM_001042540	N	NA	NA	NA	NA	NA	NA
MIR-16:NM_007375	N	1	NA	NA	NA	NA	NA
MIR-155:NM_001128148	N	NA	NA	NA	NA	NA	NA
LET-7B:NM_003645	D	NA	NA	NA	NA	NA	NA
MIR-30A-5P:NM_001118890	D	NA	NA	NA	NA	NA	NA
MIR-155:NM_004856	N	NA	NA	NA	NA	NA	NA
MIR-30A-5P:NM_172128	N	NA	NA	NA	NA	NA	NA
MIR-1:NM_001003810	D	NA	NA	NA	NA	NA	NA
LET-7B:NM_199359	N	NA	NA	NA	NA	NA	NA
MIR-1:NM_000945	N	NA	NA	NA	NA	NA	NA
LET-7B:NM_031243	N	NA	NA	NA	NA	NA	NA
MIR-155:NM_000382	D	NA	NA	NA	NA	NA	NA
LET-7B:NM_182776	D	NA	NA	NA	NA	NA	NA
LET-7B:NM_000696	N	NA	NA	NA	NA	NA	NA
MIR-155:NM_001100428	D	NA	NA	NA	NA	NA	NA
MIR-1:NM_001360	N	NA	NA	NA	NA	NA	NA
MIR-16:NM_020119	N	1	NA	NA	NA	NA	NA
LET-7B:NM_001103146	N	NA	NA	NA	NA	NA	NA
MIR-30A-5P:NM_173177	D	NA	NA	NA	NA	NA	NA
MIR-16:NM_024417	D	NA	NA	NA	NA	NA	NA
MIR-1:NM_021734	D	NA	NA	NA	NA	NA	NA
MIR-155:NM_004564	D	NA	NA	NA	NA	NA	NA
MIR-30A-5P:NM_003819	N	NA	NA	NA	NA	NA	NA
MIR-155:NM_002493	N	NA	NA	NA	NA	NA	NA
MIR-1:NM_005694	D	NA	NA	NA	NA	NA	NA
MIR-30A-5P:NM_024085	N	NA	NA	NA	NA	NA	NA
MIR-155:NM_022374	D	NA	NA	NA	NA	NA	NA
LET-7B:NM_004218	N	NA	NA	NA	NA	NA	NA
MIR-30A-5P:NM_005850	D	NA	NA	NA	NA	NA	NA
MIR-30A-5P:NM_032477	N	NA	NA	NA	NA	NA	NA
MIR-16:NM_001005362	N	NA	NA	NA	NA	NA	NA
MIR-30A-5P:NM_001444	N	NA	NA	NA	NA	NA	NA
MIR-16:NM_000391	N	NA	NA	NA	NA	NA	NA
MIR-16:NM_022101	N	NA	NA	NA	NA	NA	NA
MIR-16:NM_003051	N	1	1	1	1	NA	NA
MIR-16:NM_145074	N	NA	NA	NA	NA	NA	NA
MIR-1:NM_033251	N	NA	NA	NA	NA	NA	NA
MIR-155:NM_001536	N	NA	NA	NA	NA	NA	NA
LET-7B:NM_001130020	D	NA	NA	NA	NA	NA	NA
MIR-1:NM_004632	N	NA	NA	NA	NA	NA	NA
LET-7B:NM_000978	N	NA	NA	NA	NA	NA	NA
LET-7B:NM_033222	N	NA	NA	NA	NA	NA	NA
MIR-1:NM_005689	D	NA	NA	NA	NA	NA	NA
MIR-155:NM_003011	D	NA	NA	NA	NA	NA	NA
LET-7B:NM_012308	D	NA	NA	NA	NA	NA	NA
MIR-155:NM_024917	N	NA	NA	NA	NA	NA	NA
MIR-16:NM_003937	D	1	NA	1	NA	NA	NA
MIR-16:NM_002136	D	1	NA	NA	NA	NA	NA
MIR-16:NM_001134398	N	NA	NA	NA	NA	NA	NA
MIR-1:NM_001105214	D	NA	NA	NA	NA	NA	NA
MIR-1:NM_001008883	N	NA	NA	NA	NA	NA	NA
MIR-30A-5P:NM_000517	N	NA	NA	NA	NA	NA	NA
MIR-1:NM_170739	N	NA	NA	NA	NA	NA	NA
MIR-155:NM_015909	N	NA	NA	NA	NA	NA	NA
LET-7B:NM_014756	N	NA	NA	NA	NA	NA	NA
MIR-155:NM_003758	D	1	NA	NA	NA	NA	NA
MIR-1:NM_001039367	D	NA	NA	NA	NA	NA	NA
MIR-16:NM_018103	N	NA	NA	NA	NA	NA	NA
MIR-155:NM_006002	N	NA	NA	NA	NA	NA	NA
MIR-30A-5P:NM_006295	D	NA	NA	NA	NA	NA	NA
MIR-30A-5P:NM_002897	D	NA	NA	NA	NA	NA	NA
MIR-30A-5P:NM_000071	N	NA	NA	NA	NA	NA	NA
MIR-155:NM_024658	N	NA	NA	NA	NA	NA	NA
LET-7B:NM_005482	N	1	NA	NA	NA	NA	NA
MIR-155:NM_201263	N	NA	NA	NA	NA	NA	NA
MIR-1:NM_001013	N	NA	NA	NA	NA	NA	NA
MIR-16:NM_199205	N	1	NA	NA	NA	NA	NA
LET-7B:NM_003194	N	NA	NA	NA	NA	NA	NA
MIR-16:NM_002488	N	NA	NA	NA	NA	NA	NA
MIR-16:NM_014233	N	NA	NA	NA	NA	NA	NA
MIR-30A-5P:NM_007176	N	NA	NA	NA	NA	NA	NA
MIR-1:NM_006845	D	NA	NA	NA	NA	NA	NA
LET-7B:NM_173614	N	NA	NA	NA	NA	NA	NA
LET-7B:NM_201381	N	NA	NA	NA	NA	NA	NA
LET-7B:NM_018848	N	NA	NA	NA	NA	NA	NA
MIR-155:NM_002807	N	NA	NA	NA	NA	NA	NA
MIR-155:NM_181673	N	NA	NA	NA	NA	NA	NA
MIR-16:NM_007208	D	NA	NA	NA	NA	NA	NA
MIR-16:NM_020967	N	NA	NA	NA	NA	NA	NA
MIR-1:NM_006649	N	1	NA	NA	NA	NA	NA
MIR-16:NM_004252	N	NA	NA	NA	NA	NA	NA
MIR-30A-5P:NM_006827	D	NA	NA	NA	NA	NA	NA
MIR-155:NM_013442	N	NA	NA	NA	NA	NA	NA
MIR-1:NM_003569	N	NA	NA	NA	NA	NA	NA
LET-7B:NM_000643	D	NA	NA	NA	NA	NA	NA
LET-7B:NM_001100819	N	NA	NA	NA	NA	NA	NA
MIR-16:NM_014018	D	NA	NA	NA	NA	NA	NA
MIR-30A-5P:NM_007364	D	NA	NA	NA	NA	NA	NA
MIR-16:NM_032121	N	1	NA	NA	NA	NA	NA
MIR-16:NM_032468	N	NA	NA	NA	NA	NA	NA
MIR-155:NM_001100162	D	NA	NA	NA	NA	NA	NA
MIR-1:NM_016258	D	NA	NA	NA	NA	NA	NA
LET-7B:NM_173810	D	1	NA	NA	NA	NA	NA
MIR-30A-5P:NM_176863	N	NA	NA	NA	NA	NA	NA
LET-7B:NM_007165	N	NA	NA	NA	NA	NA	NA
MIR-155:NM_002203	N	NA	NA	NA	NA	NA	NA
MIR-30A-5P:NM_020123	D	1	NA	1	NA	NA	NA
MIR-30A-5P:NM_006751	N	1	NA	NA	NA	NA	NA
MIR-30A-5P:NM_001753	D	NA	NA	NA	NA	NA	NA
MIR-155:NM_001677	N	NA	NA	NA	NA	NA	NA
MIR-16:NM_005787	D	NA	NA	NA	NA	NA	NA
LET-7B:NM_019887	D	NA	NA	NA	NA	NA	NA
MIR-1:NM_019022	N	NA	NA	NA	NA	NA	NA
MIR-30A-5P:NM_001970	N	1	NA	NA	NA	NA	NA
MIR-155:NM_001126129	N	NA	NA	NA	NA	NA	NA
LET-7B:NM_001414	N	NA	NA	NA	NA	NA	NA
MIR-1:NM_001018161	N	NA	NA	NA	NA	NA	NA
MIR-1:NM_001750	D	NA	NA	NA	NA	NA	NA
MIR-16:NM_006275	N	1	NA	NA	NA	NA	NA
MIR-155:NM_032842	N	NA	NA	NA	NA	NA	NA
MIR-155:NM_007284	N	NA	NA	NA	NA	NA	NA
MIR-16:NM_014753	D	NA	NA	NA	NA	NA	NA
MIR-16:NM_005443	N	NA	NA	NA	NA	NA	NA
MIR-30A-5P:NM_002488	N	NA	NA	NA	NA	NA	NA
MIR-155:NM_031314	N	NA	NA	NA	NA	NA	NA
MIR-1:NM_001085463	N	NA	NA	NA	NA	NA	NA
MIR-30A-5P:NM_030571	D	NA	NA	NA	NA	NA	NA
MIR-1:NM_014316	N	NA	NA	NA	NA	NA	NA
MIR-30A-5P:NM_005333	N	NA	NA	NA	NA	NA	NA
MIR-155:NM_006148	N	NA	NA	NA	NA	NA	NA
MIR-155:NM_001336	N	NA	NA	NA	NA	NA	NA
LET-7B:NM_014597	N	NA	NA	NA	NA	NA	NA
MIR-30A-5P:NM_018312	N	NA	NA	NA	NA	NA	NA
MIR-1:NM_021203	N	NA	NA	NA	NA	NA	NA
MIR-155:NM_007355	N	NA	NA	NA	NA	NA	NA
MIR-155:NM_003104	N	NA	NA	NA	NA	NA	NA
MIR-1:NM_002623	N	NA	NA	NA	NA	NA	NA
MIR-16:NM_007355	D	NA	NA	NA	NA	NA	NA
MIR-155:NM_199329	N	NA	NA	NA	NA	NA	NA
MIR-16:NM_005687	N	NA	NA	NA	NA	NA	NA
LET-7B:NM_004500	D	1	1	NA	NA	NA	NA
MIR-30A-5P:NM_001896	D	NA	NA	NA	NA	NA	NA
LET-7B:NM_002434	D	NA	NA	NA	NA	NA	NA
LET-7B:NM_001008800	N	NA	NA	NA	NA	NA	NA
MIR-155:NM_006401	D	NA	NA	NA	NA	NA	NA
LET-7B:NM_004458	N	1	NA	NA	NA	NA	NA
MIR-30A-5P:NM_001002009	D	NA	NA	NA	NA	NA	NA
LET-7B:NM_002717	D	NA	NA	NA	NA	NA	NA
MIR-155:NM_000992	N	NA	NA	NA	NA	NA	NA
MIR-30A-5P:NM_006026	D	NA	NA	NA	NA	NA	NA
MIR-16:NM_183009	N	NA	NA	NA	NA	NA	NA
MIR-30A-5P:NM_181573	N	NA	NA	NA	NA	NA	NA
MIR-1:NM_181892	N	NA	NA	NA	NA	NA	NA
MIR-16:NM_182916	N	NA	NA	NA	NA	NA	NA
MIR-1:NM_001412	N	1	NA	1	NA	1	NA
MIR-155:NM_022488	D	1	NA	1	NA	NA	NA
MIR-1:NM_001008656	N	NA	NA	NA	NA	NA	NA
MIR-30A-5P:NM_001007068	D	NA	NA	NA	NA	NA	NA
MIR-155:NM_001001	N	NA	NA	NA	NA	NA	NA
LET-7B:NM_016607	N	NA	NA	NA	NA	NA	NA
MIR-1:NM_006701	N	NA	NA	NA	NA	NA	NA
MIR-16:NM_007042	N	NA	NA	NA	NA	NA	NA
MIR-1:NM_012473	N	NA	NA	NA	NA	NA	NA
MIR-155:NM_001080391	N	NA	NA	NA	NA	NA	NA
MIR-30A-5P:NM_002798	N	NA	NA	NA	NA	NA	NA
LET-7B:NM_014165	N	NA	NA	NA	NA	NA	NA
MIR-30A-5P:NM_004699	N	NA	NA	NA	NA	NA	NA
LET-7B:NM_024051	D	NA	NA	NA	NA	NA	NA
MIR-1:NM_006476	N	NA	NA	NA	NA	NA	NA
MIR-16:NM_001034023	D	1	NA	1	NA	NA	NA
MIR-155:NM_001135095	D	NA	NA	NA	NA	NA	NA
MIR-155:NM_020378	N	NA	NA	NA	NA	NA	NA
LET-7B:NM_212478	N	NA	NA	NA	NA	NA	NA
MIR-155:NM_015511	N	NA	NA	NA	NA	NA	NA
MIR-155:NM_170665	N	NA	NA	NA	NA	NA	NA
MIR-1:NM_015545	N	NA	NA	NA	NA	NA	NA
MIR-30A-5P:NM_022497	N	1	NA	NA	NA	NA	NA
MIR-1:NM_006367	D	NA	NA	NA	NA	NA	NA
LET-7B:NM_005022	N	NA	NA	NA	NA	NA	NA
LET-7B:NM_006004	N	NA	NA	NA	NA	NA	NA
MIR-155:NM_002133	N	NA	NA	NA	NA	NA	NA
MIR-155:NM_001033505	N	NA	NA	NA	NA	NA	NA
MIR-155:NM_213636	N	NA	NA	NA	NA	NA	NA
MIR-155:NM_032468	D	NA	NA	NA	NA	NA	NA
MIR-155:NM_001039490	N	NA	NA	NA	NA	NA	NA
MIR-30A-5P:NM_001024227	D	NA	NA	NA	NA	NA	NA
MIR-30A-5P:NM_003073	N	NA	NA	NA	NA	NA	NA
MIR-155:NM_015308	N	1	NA	NA	NA	NA	NA
MIR-30A-5P:NM_001354	N	NA	NA	NA	NA	NA	NA
LET-7B:NM_003512	N	NA	NA	NA	NA	NA	NA
MIR-155:NM_001111020	D	NA	NA	NA	NA	NA	NA
MIR-1:NM_001090	N	NA	NA	NA	NA	NA	NA
MIR-16:NM_015629	D	NA	NA	NA	NA	NA	NA
MIR-1:NM_018151	N	NA	NA	NA	NA	NA	NA
MIR-30A-5P:NM_001113492	N	1	NA	NA	NA	NA	NA
MIR-30A-5P:NM_181501	N	NA	NA	NA	NA	NA	NA
LET-7B:NM_005389	N	NA	NA	NA	NA	NA	NA
MIR-1:NM_001008565	N	NA	NA	NA	NA	NA	NA
LET-7B:NM_001126103	N	NA	NA	NA	NA	NA	NA
MIR-155:NM_181471	N	NA	NA	NA	NA	NA	NA
MIR-155:NM_001098208	N	NA	NA	NA	NA	NA	NA
MIR-30A-5P:NM_005555	D	NA	NA	NA	NA	NA	NA
MIR-155:NM_001085469	D	1	NA	NA	NA	NA	NA
MIR-30A-5P:NM_002567	N	NA	NA	NA	NA	NA	NA
LET-7B:NM_152398	N	NA	NA	NA	NA	NA	NA
LET-7B:NM_016029	N	NA	NA	NA	NA	NA	NA
MIR-30A-5P:NM_014248	N	NA	NA	NA	NA	NA	NA
MIR-155:NM_044472	N	NA	NA	NA	NA	NA	NA
MIR-30A-5P:NM_003750	N	NA	NA	NA	NA	NA	NA
LET-7B:NM_001004125	N	NA	NA	NA	NA	NA	NA
MIR-16:NM_139131	N	1	NA	1	NA	NA	NA
MIR-155:NM_014500	N	NA	NA	NA	NA	NA	NA
MIR-1:NM_033375	N	NA	NA	NA	NA	NA	NA
MIR-155:NM_178031	N	NA	NA	NA	NA	NA	NA
MIR-30A-5P:NM_014280	N	NA	NA	NA	NA	NA	NA
MIR-155:NM_000373	N	NA	NA	NA	NA	NA	NA
MIR-30A-5P:NM_001135041	N	NA	NA	NA	NA	NA	NA
MIR-16:NM_006765	N	NA	NA	NA	NA	NA	NA
LET-7B:NM_006288	D	NA	NA	NA	NA	NA	NA
LET-7B:NM_006405	N	NA	NA	NA	NA	NA	NA
MIR-1:NM_001130991	N	NA	NA	NA	NA	NA	NA
LET-7B:NM_007043	N	1	NA	NA	NA	NA	NA
MIR-1:NM_005591	D	NA	NA	NA	NA	NA	NA
MIR-30A-5P:NM_012401	D	NA	NA	NA	NA	NA	NA
MIR-1:NM_001040034	D	NA	NA	NA	NA	NA	NA
MIR-16:NM_007104	D	NA	NA	NA	NA	NA	NA
MIR-1:NM_006154	N	1	NA	NA	NA	NA	NA
MIR-30A-5P:NM_020199	D	NA	NA	NA	NA	NA	NA
MIR-155:NM_024940	N	NA	NA	NA	NA	NA	NA
MIR-16:NM_001077208	N	NA	NA	NA	NA	NA	NA
MIR-155:NM_198194	N	NA	NA	NA	NA	NA	NA
LET-7B:NM_001031	N	NA	NA	NA	NA	NA	NA
MIR-1:NM_001018068	N	NA	NA	NA	NA	NA	NA
MIR-1:NM_001359	D	NA	NA	NA	NA	NA	NA
MIR-16:NM_001007098	N	NA	NA	NA	NA	NA	NA
LET-7B:NM_032350	N	NA	NA	NA	NA	NA	NA
MIR-30A-5P:NM_170691	N	NA	NA	NA	NA	NA	NA
MIR-155:NM_002691	D	NA	NA	NA	NA	NA	NA
LET-7B:NM_000947	N	1	NA	1	NA	NA	NA
MIR-155:NM_001039140	N	NA	NA	NA	NA	NA	NA
MIR-1:NM_138346	N	NA	NA	NA	NA	NA	NA
MIR-155:NM_001079866	N	NA	NA	NA	NA	NA	NA
MIR-155:NM_002816	N	NA	NA	NA	NA	NA	NA
MIR-30A-5P:NM_006420	N	1	NA	NA	NA	NA	NA
LET-7B:NM_001048201	D	NA	NA	NA	NA	NA	NA
MIR-30A-5P:NM_012099	N	NA	NA	NA	NA	NA	NA
MIR-1:NM_001105544	N	NA	NA	NA	NA	NA	NA
MIR-16:NM_133496	N	1	NA	NA	NA	NA	NA
LET-7B:NM_015308	N	1	NA	NA	NA	NA	NA
MIR-30A-5P:NM_201263	N	NA	NA	NA	NA	NA	NA
MIR-155:NM_015853	D	NA	NA	NA	NA	NA	NA
MIR-155:NM_182917	N	NA	NA	NA	NA	NA	NA
MIR-1:NM_198896	N	NA	NA	NA	NA	NA	NA
LET-7B:NM_015013	N	NA	NA	NA	NA	NA	NA
LET-7B:NM_013995	D	1	NA	NA	NA	NA	NA
MIR-16:NM_001099693	D	NA	NA	NA	NA	NA	NA
MIR-30A-5P:NM_198436	N	NA	NA	NA	NA	NA	NA
MIR-1:NM_199188	N	1	NA	NA	NA	NA	NA
MIR-155:NM_194315	D	NA	NA	NA	NA	NA	NA
MIR-1:NM_005501	D	NA	NA	NA	NA	NA	NA
LET-7B:NM_001018037	N	1	NA	NA	NA	NA	NA
MIR-16:NM_212478	N	NA	NA	NA	NA	NA	NA
MIR-1:NM_002372	D	NA	NA	NA	NA	NA	NA
MIR-30A-5P:NM_152344	D	NA	NA	NA	NA	NA	NA
MIR-16:NM_001356	D	1	1	1	1	1	1
MIR-155:NM_006414	N	NA	NA	NA	NA	NA	NA
MIR-16:NM_004487	N	NA	NA	NA	NA	NA	NA
MIR-30A-5P:NM_001033583	N	NA	NA	NA	NA	NA	NA
MIR-1:NM_206839	N	NA	NA	NA	NA	NA	NA
MIR-1:NM_014363	N	NA	NA	NA	NA	NA	NA
LET-7B:NM_152298	N	NA	NA	NA	NA	NA	NA
LET-7B:NM_002492	N	NA	NA	NA	NA	NA	NA
MIR-1:NM_001130823	D	NA	NA	NA	NA	NA	NA
MIR-155:NM_004998	D	NA	NA	NA	NA	NA	NA
MIR-155:NM_021644	N	NA	NA	NA	NA	NA	NA
MIR-30A-5P:NM_001018007	N	NA	NA	NA	NA	NA	NA
LET-7B:NM_138764	N	NA	NA	NA	NA	NA	NA
MIR-1:NM_032864	N	NA	NA	NA	NA	NA	NA
LET-7B:NM_001693	N	1	NA	NA	NA	NA	NA
MIR-30A-5P:NM_199359	D	NA	NA	NA	NA	NA	NA
MIR-155:NM_001002858	D	NA	NA	NA	NA	NA	NA
MIR-16:NM_003751	N	NA	NA	NA	NA	NA	NA
MIR-1:NM_032711	N	NA	NA	NA	NA	NA	NA
MIR-155:NM_001034116	N	NA	NA	NA	NA	NA	NA
MIR-16:NM_006117	N	NA	NA	NA	NA	NA	NA
MIR-155:NM_001018069	N	1	1	NA	NA	NA	NA
MIR-1:NM_000144	N	NA	NA	NA	NA	NA	NA
MIR-16:NM_004985	N	NA	NA	NA	NA	NA	NA
MIR-30A-5P:NM_020772	D	1	NA	1	NA	1	NA
MIR-16:NM_007284	N	NA	NA	NA	NA	NA	NA
LET-7B:NM_198450	N	1	NA	NA	NA	NA	NA
MIR-155:NM_002402	D	1	1	1	1	NA	NA
MIR-1:NM_001113496	N	NA	NA	NA	NA	NA	NA
MIR-155:NM_021239	N	1	NA	NA	NA	NA	NA
MIR-16:NM_007080	N	NA	NA	NA	NA	NA	NA
MIR-155:NM_006015	N	NA	NA	NA	NA	NA	NA
LET-7B:NM_001135055	N	NA	NA	NA	NA	NA	NA
MIR-1:NM_014765	N	NA	NA	NA	NA	NA	NA
MIR-30A-5P:NM_000996	N	NA	NA	NA	NA	NA	NA
MIR-30A-5P:NM_032317	N	NA	NA	NA	NA	NA	NA
MIR-30A-5P:NM_017801	N	1	NA	NA	NA	NA	NA
MIR-1:NM_024755	N	NA	NA	NA	NA	NA	NA
MIR-1:NM_018362	D	NA	NA	NA	NA	NA	NA
MIR-155:NM_004458	N	NA	NA	NA	NA	NA	NA
MIR-155:NM_018671	N	NA	NA	NA	NA	NA	NA
MIR-155:NM_001042466	N	NA	NA	NA	NA	NA	NA
MIR-30A-5P:NM_032242	N	NA	NA	NA	NA	NA	NA
LET-7B:NM_000126	N	NA	NA	NA	NA	NA	NA
LET-7B:NM_001015049	D	NA	NA	NA	NA	NA	NA
MIR-1:NM_002203	N	1	NA	NA	NA	NA	NA
MIR-1:NM_025204	N	NA	NA	NA	NA	NA	NA
MIR-16:NM_002149	N	NA	NA	NA	NA	NA	NA
LET-7B:NM_001042604	D	1	NA	1	NA	NA	NA
MIR-16:NM_002865	N	NA	NA	NA	NA	NA	NA
MIR-16:NM_001014342	N	NA	NA	NA	NA	NA	NA
MIR-155:NM_016395	N	NA	NA	NA	NA	NA	NA
MIR-155:NM_001003791	N	NA	NA	NA	NA	NA	NA
MIR-16:NM_022098	D	NA	NA	NA	NA	NA	NA
MIR-1:NM_005836	N	NA	NA	NA	NA	NA	NA
MIR-16:NM_001037328	D	NA	NA	NA	NA	NA	NA
MIR-1:NM_016167	N	NA	NA	NA	NA	NA	NA
MIR-155:NM_181456	D	NA	NA	NA	NA	NA	NA
MIR-16:NM_201274	N	NA	NA	NA	NA	NA	NA
LET-7B:NM_018198	D	NA	NA	NA	NA	NA	NA
MIR-16:NM_001135212	N	NA	NA	NA	NA	NA	NA
MIR-16:NM_000520	N	1	1	1	1	NA	NA
MIR-155:NM_152305	N	NA	NA	NA	NA	NA	NA
MIR-155:NM_015339	N	1	NA	NA	NA	NA	NA
LET-7B:NM_005500	N	NA	NA	NA	NA	NA	NA
LET-7B:NM_001130846	N	NA	NA	NA	NA	NA	NA
MIR-1:NM_003101	N	1	NA	NA	NA	NA	NA
MIR-1:NM_001077443	N	NA	NA	NA	NA	NA	NA
MIR-155:NM_003295	N	NA	NA	NA	NA	NA	NA
MIR-30A-5P:NM_181526	N	NA	NA	NA	NA	NA	NA
MIR-30A-5P:NM_181890	N	NA	NA	NA	NA	NA	NA
MIR-30A-5P:NM_001130020	N	NA	NA	NA	NA	NA	NA
MIR-30A-5P:NM_174954	N	NA	NA	NA	NA	NA	NA
MIR-155:NM_005313	N	NA	NA	NA	NA	NA	NA
LET-7B:NM_001294	N	NA	NA	NA	NA	NA	NA
MIR-16:NM_170721	N	NA	NA	NA	NA	NA	NA
MIR-155:NM_145792	D	NA	NA	NA	NA	NA	NA
MIR-30A-5P:NM_001077199	N	1	NA	NA	NA	NA	NA
MIR-30A-5P:NM_198889	D	NA	NA	NA	NA	NA	NA
MIR-30A-5P:NM_000404	N	NA	NA	NA	NA	NA	NA
MIR-16:NM_198194	N	1	NA	NA	NA	NA	NA
LET-7B:NM_033453	N	NA	NA	NA	NA	NA	NA
MIR-155:NM_001658	N	NA	NA	NA	NA	NA	NA
MIR-16:NM_001122821	N	NA	NA	NA	NA	NA	NA
MIR-155:NM_001130005	N	NA	NA	NA	NA	NA	NA
LET-7B:NM_005013	N	NA	NA	NA	NA	NA	NA
MIR-16:NM_001130679	D	NA	NA	NA	NA	NA	NA
MIR-155:NM_001039673	N	NA	NA	NA	NA	NA	NA
MIR-155:NM_014142	N	NA	NA	NA	NA	NA	NA
MIR-1:NM_004395	D	NA	NA	NA	NA	NA	NA
MIR-16:NM_017528	N	NA	NA	NA	NA	NA	NA
MIR-1:NM_006145	D	NA	NA	NA	NA	NA	NA
LET-7B:NM_004785	N	NA	NA	NA	NA	NA	NA
LET-7B:NM_001085469	N	NA	NA	NA	NA	NA	NA
MIR-16:NM_015710	D	NA	NA	NA	NA	NA	NA
LET-7B:NM_144736	D	NA	NA	NA	NA	NA	NA
LET-7B:NM_005109	D	1	NA	NA	NA	NA	NA
MIR-1:NM_001135652	N	NA	NA	NA	NA	NA	NA
MIR-155:NM_006915	D	1	1	1	1	NA	NA
MIR-155:NM_198837	N	1	1	NA	NA	NA	NA
MIR-1:NM_006758	N	NA	NA	NA	NA	NA	NA
LET-7B:NM_206925	D	1	1	NA	NA	NA	NA
MIR-155:NM_007085	D	NA	NA	NA	NA	NA	NA
MIR-1:NM_002966	N	NA	NA	NA	NA	NA	NA
LET-7B:NM_001103	N	1	NA	NA	NA	NA	NA
MIR-155:NM_001042717	N	NA	NA	NA	NA	NA	NA
MIR-155:NM_002266	N	NA	NA	NA	NA	NA	NA
MIR-155:NM_002659	D	NA	NA	NA	NA	NA	NA
MIR-16:NM_002532	N	NA	NA	NA	NA	NA	NA
MIR-16:NM_002945	N	1	NA	NA	NA	NA	NA
MIR-155:NM_001113511	N	1	NA	NA	NA	NA	NA
MIR-30A-5P:NM_000983	N	NA	NA	NA	NA	NA	NA
MIR-16:NM_001003697	N	NA	NA	NA	NA	NA	NA
MIR-30A-5P:NM_016107	N	NA	NA	NA	NA	NA	NA
MIR-155:NM_005891	N	NA	NA	NA	NA	NA	NA
MIR-155:NM_001014445	D	NA	NA	NA	NA	NA	NA
MIR-16:NM_012099	N	NA	NA	NA	NA	NA	NA
LET-7B:NM_001113492	N	NA	NA	NA	NA	NA	NA
MIR-1:NM_194315	D	1	1	1	1	NA	NA
MIR-1:NM_181705	N	NA	NA	NA	NA	NA	NA
LET-7B:NM_001658	N	NA	NA	NA	NA	NA	NA
LET-7B:NM_004990	D	NA	NA	NA	NA	NA	NA
MIR-155:NM_020967	N	NA	NA	NA	NA	NA	NA
MIR-30A-5P:NM_018077	N	NA	NA	NA	NA	NA	NA
MIR-30A-5P:NM_175071	N	NA	NA	NA	NA	NA	NA
MIR-16:NM_000908	D	NA	NA	NA	NA	NA	NA
MIR-30A-5P:NM_001748	D	NA	NA	NA	NA	NA	NA
MIR-30A-5P:NM_032796	N	1	1	NA	NA	NA	NA
MIR-16:NM_005625	D	NA	NA	NA	NA	NA	NA
LET-7B:NM_014672	N	NA	NA	NA	NA	NA	NA
MIR-155:NM_031286	N	NA	NA	NA	NA	NA	NA
MIR-30A-5P:NM_006402	N	NA	NA	NA	NA	NA	NA
MIR-16:NM_019051	N	NA	NA	NA	NA	NA	NA
MIR-155:NM_003720	D	NA	NA	NA	NA	NA	NA
MIR-155:NM_012402	D	NA	NA	NA	NA	NA	NA
MIR-16:NM_005008	D	NA	NA	NA	NA	NA	NA
LET-7B:NM_182984	N	NA	NA	NA	NA	NA	NA
MIR-16:NM_000309	N	NA	NA	NA	NA	NA	NA
MIR-30A-5P:NM_014669	N	1	NA	NA	NA	NA	NA
MIR-16:NM_017750	D	NA	NA	NA	NA	NA	NA
MIR-1:NM_002788	N	NA	NA	NA	NA	NA	NA
MIR-1:NM_001013663	N	1	NA	1	NA	NA	NA
MIR-16:NM_002572	D	NA	NA	NA	NA	NA	NA
LET-7B:NM_003172	N	NA	NA	NA	NA	NA	NA
MIR-30A-5P:NM_002635	N	NA	NA	NA	NA	NA	NA
MIR-1:NM_020466	N	1	1	1	1	NA	NA
MIR-16:NM_001017973	N	NA	NA	NA	NA	NA	NA
MIR-1:NM_007310	N	NA	NA	NA	NA	NA	NA
MIR-16:NM_006343	D	NA	NA	NA	NA	NA	NA
MIR-1:NM_003254	N	NA	NA	NA	NA	NA	NA
LET-7B:NM_001032363	D	NA	NA	NA	NA	NA	NA
MIR-16:NM_001128631	N	1	1	1	1	NA	NA
MIR-1:NM_015017	D	1	NA	1	NA	1	NA
MIR-30A-5P:NM_176805	N	NA	NA	NA	NA	NA	NA
MIR-1:NM_001130070	N	NA	NA	NA	NA	NA	NA
MIR-30A-5P:NM_001042444	D	NA	NA	NA	NA	NA	NA
MIR-155:NM_005265	N	NA	NA	NA	NA	NA	NA
MIR-155:NM_004649	N	NA	NA	NA	NA	NA	NA
MIR-30A-5P:NM_003776	N	NA	NA	NA	NA	NA	NA
MIR-30A-5P:NM_014878	N	1	NA	NA	NA	NA	NA
LET-7B:NM_001127662	N	NA	NA	NA	NA	NA	NA
MIR-30A-5P:NM_001039492	D	NA	NA	NA	NA	NA	NA
MIR-155:NM_003473	N	NA	NA	NA	NA	NA	NA
MIR-1:NM_032231	N	NA	NA	NA	NA	NA	NA
MIR-155:NM_017951	N	NA	NA	NA	NA	NA	NA
MIR-16:NM_174869	N	NA	NA	NA	NA	NA	NA
MIR-155:NM_152705	N	NA	NA	NA	NA	NA	NA
MIR-30A-5P:NM_080645	N	1	1	1	1	NA	NA
MIR-30A-5P:NM_006886	N	NA	NA	NA	NA	NA	NA
LET-7B:NM_001128931	D	NA	NA	NA	NA	NA	NA
MIR-30A-5P:NM_031490	N	NA	NA	NA	NA	NA	NA
MIR-1:NM_003070	D	NA	NA	NA	NA	NA	NA
MIR-1:NM_181558	D	NA	NA	NA	NA	NA	NA
LET-7B:NM_001002257	N	1	NA	NA	NA	NA	NA
LET-7B:NM_139235	D	NA	NA	NA	NA	NA	NA
MIR-155:NM_004009	D	1	1	NA	NA	NA	NA
MIR-16:NM_198400	N	1	NA	NA	NA	NA	NA
MIR-30A-5P:NM_001032283	N	NA	NA	NA	NA	NA	NA
MIR-155:NM_006837	N	NA	NA	NA	NA	NA	NA
MIR-30A-5P:NM_203364	N	1	NA	NA	NA	NA	NA
MIR-1:NM_001102398	D	NA	NA	NA	NA	NA	NA
MIR-30A-5P:NM_007040	N	1	NA	NA	NA	NA	NA
MIR-1:NM_153719	N	1	NA	NA	NA	NA	NA
MIR-1:NM_001127321	D	1	1	NA	NA	NA	NA
MIR-30A-5P:NM_005022	N	NA	NA	NA	NA	NA	NA
MIR-16:NM_014331	N	1	1	NA	NA	NA	NA
LET-7B:NM_006026	N	NA	NA	NA	NA	NA	NA
LET-7B:NM_000255	N	NA	NA	NA	NA	NA	NA
MIR-16:NM_013417	D	1	1	1	1	NA	NA
MIR-155:NM_000520	N	1	NA	NA	NA	NA	NA
MIR-30A-5P:NM_005733	N	NA	NA	NA	NA	NA	NA
MIR-155:NM_000969	N	NA	NA	NA	NA	NA	NA
MIR-155:NM_012138	N	NA	NA	NA	NA	NA	NA
MIR-1:NM_006302	N	NA	NA	NA	NA	NA	NA
MIR-16:NM_006088	D	NA	NA	NA	NA	NA	NA
MIR-155:NM_207293	N	NA	NA	NA	NA	NA	NA
LET-7B:NM_152132	N	NA	NA	NA	NA	NA	NA
MIR-16:NM_178581	N	NA	NA	NA	NA	NA	NA
MIR-155:NM_025204	N	NA	NA	NA	NA	NA	NA
MIR-30A-5P:NM_003463	D	1	NA	1	NA	1	NA
MIR-1:NM_012111	N	NA	NA	NA	NA	NA	NA
MIR-30A-5P:NM_014050	N	NA	NA	NA	NA	NA	NA
MIR-155:NM_001079812	N	NA	NA	NA	NA	NA	NA
MIR-30A-5P:NM_001076677	N	NA	NA	NA	NA	NA	NA
MIR-30A-5P:NM_001127321	N	1	NA	NA	NA	NA	NA
MIR-1:NM_001012662	N	NA	NA	NA	NA	NA	NA
MIR-16:NM_001013436	N	NA	NA	NA	NA	NA	NA
LET-7B:NM_004622	N	NA	NA	NA	NA	NA	NA
LET-7B:NM_001101662	N	NA	NA	NA	NA	NA	NA
MIR-30A-5P:NM_020320	D	NA	NA	NA	NA	NA	NA
LET-7B:NM_001042429	D	NA	NA	NA	NA	NA	NA
MIR-155:NM_015640	N	1	1	NA	NA	NA	NA
LET-7B:NM_001122823	N	NA	NA	NA	NA	NA	NA
MIR-30A-5P:NM_000692	N	NA	NA	NA	NA	NA	NA
MIR-16:NM_001605	D	NA	NA	NA	NA	NA	NA
LET-7B:NM_001039938	N	NA	NA	NA	NA	NA	NA
MIR-16:NM_032993	D	NA	NA	NA	NA	NA	NA
MIR-16:NM_002080	N	NA	NA	NA	NA	NA	NA
MIR-1:NM_007055	N	1	NA	NA	NA	NA	NA
LET-7B:NM_001042369	D	NA	NA	NA	NA	NA	NA
MIR-1:NM_003360	D	1	NA	NA	NA	NA	NA
MIR-16:NM_001128431	D	1	1	NA	NA	NA	NA
MIR-155:NM_032359	D	NA	NA	NA	NA	NA	NA
MIR-16:NM_207295	N	NA	NA	NA	NA	NA	NA
MIR-155:NM_001016	N	NA	NA	NA	NA	NA	NA
MIR-30A-5P:NM_016058	N	NA	NA	NA	NA	NA	NA
MIR-16:NM_078469	D	1	NA	NA	NA	NA	NA
LET-7B:NM_024100	N	NA	NA	NA	NA	NA	NA
MIR-155:NM_052821	N	NA	NA	NA	NA	NA	NA
MIR-16:NM_000109	D	1	1	NA	NA	NA	NA
MIR-16:NM_145860	N	1	1	NA	NA	NA	NA
MIR-155:NM_015029	N	NA	NA	NA	NA	NA	NA
MIR-30A-5P:NM_001679	N	NA	NA	NA	NA	NA	NA
MIR-155:NM_152856	N	NA	NA	NA	NA	NA	NA
LET-7B:NM_001114397	D	NA	NA	NA	NA	NA	NA
LET-7B:NM_024874	N	1	NA	NA	NA	NA	NA
MIR-16:NM_199044	N	1	NA	NA	NA	NA	NA
LET-7B:NM_003463	N	1	NA	NA	NA	NA	NA
MIR-16:NM_000973	D	NA	NA	NA	NA	NA	NA
LET-7B:NM_001011553	N	NA	NA	NA	NA	NA	NA
LET-7B:NM_012181	N	NA	NA	NA	NA	NA	NA
MIR-1:NM_001042462	D	NA	NA	NA	NA	NA	NA
MIR-16:NM_003334	N	NA	NA	NA	NA	NA	NA
LET-7B:NM_198897	N	NA	NA	NA	NA	NA	NA
MIR-1:NM_001324	N	NA	NA	NA	NA	NA	NA
LET-7B:NM_001130824	N	NA	NA	NA	NA	NA	NA
LET-7B:NM_018225	N	1	1	NA	NA	NA	NA
MIR-155:NM_013411	D	NA	NA	NA	NA	NA	NA
MIR-1:NM_001077637	N	1	NA	NA	NA	NA	NA
MIR-16:NM_033296	D	1	NA	NA	NA	NA	NA
MIR-155:NM_001005750	N	NA	NA	NA	NA	NA	NA
MIR-16:NM_170696	N	NA	NA	NA	NA	NA	NA
MIR-30A-5P:NM_203459	N	1	NA	NA	NA	NA	NA
MIR-1:NM_177424	N	NA	NA	NA	NA	NA	NA
MIR-16:NM_019018	N	NA	NA	NA	NA	NA	NA
MIR-30A-5P:NM_006633	N	NA	NA	NA	NA	NA	NA
MIR-1:NM_016026	N	NA	NA	NA	NA	NA	NA
MIR-16:NM_001018138	N	NA	NA	NA	NA	NA	NA
MIR-16:NM_003186	N	NA	NA	NA	NA	NA	NA
MIR-16:NM_004251	N	1	NA	1	NA	NA	NA
MIR-30A-5P:NM_182476	D	NA	NA	NA	NA	NA	NA
MIR-16:NM_052827	N	NA	NA	NA	NA	NA	NA
MIR-1:NM_018200	N	NA	NA	NA	NA	NA	NA
MIR-155:NM_173491	N	NA	NA	NA	NA	NA	NA
MIR-30A-5P:NM_178588	D	NA	NA	NA	NA	NA	NA
MIR-16:NM_018243	N	1	NA	NA	NA	NA	NA
MIR-155:NM_006292	N	NA	NA	NA	NA	NA	NA
MIR-1:NM_181741	D	NA	NA	NA	NA	NA	NA
LET-7B:NM_015465	D	NA	NA	NA	NA	NA	NA
MIR-16:NM_024656	N	NA	NA	NA	NA	NA	NA
MIR-16:NM_014014	N	1	NA	NA	NA	NA	NA
MIR-155:NM_001127244	N	NA	NA	NA	NA	NA	NA
LET-7B:NM_181454	N	NA	NA	NA	NA	NA	NA
LET-7B:NM_014384	N	NA	NA	NA	NA	NA	NA
LET-7B:NM_016090	N	NA	NA	NA	NA	NA	NA
MIR-1:NM_013386	N	NA	NA	NA	NA	NA	NA
MIR-30A-5P:NM_005159	N	1	NA	NA	NA	NA	NA
MIR-30A-5P:NM_013318	N	1	1	NA	NA	NA	NA
MIR-30A-5P:NM_181701	N	1	NA	NA	NA	NA	NA
LET-7B:NM_133337	N	NA	NA	NA	NA	NA	NA
MIR-16:NM_057089	N	NA	NA	NA	NA	NA	NA
LET-7B:NM_004298	D	NA	NA	NA	NA	NA	NA
MIR-1:NM_021825	N	NA	NA	NA	NA	NA	NA
MIR-16:NM_033084	D	1	NA	NA	NA	NA	NA
MIR-155:NM_005017	N	NA	NA	NA	NA	NA	NA
MIR-30A-5P:NM_000140	N	1	1	NA	NA	NA	NA
LET-7B:NM_030810	N	NA	NA	NA	NA	NA	NA
MIR-30A-5P:NM_000561	N	NA	NA	NA	NA	NA	NA
MIR-30A-5P:NM_001135648	D	NA	NA	NA	NA	NA	NA
LET-7B:NM_004482	N	NA	NA	NA	NA	NA	NA
MIR-30A-5P:NM_212476	N	NA	NA	NA	NA	NA	NA
MIR-30A-5P:NM_015590	N	NA	NA	NA	NA	NA	NA
LET-7B:NM_021932	N	NA	NA	NA	NA	NA	NA
MIR-16:NM_206826	D	1	NA	NA	NA	NA	NA
MIR-1:NM_000876	N	NA	NA	NA	NA	NA	NA
MIR-30A-5P:NM_145728	N	NA	NA	NA	NA	NA	NA
MIR-16:NM_001131064	D	NA	NA	NA	NA	NA	NA
MIR-30A-5P:NM_201380	N	NA	NA	NA	NA	NA	NA
MIR-30A-5P:NM_001037495	N	NA	NA	NA	NA	NA	NA
LET-7B:NM_001100399	N	NA	NA	NA	NA	NA	NA
MIR-30A-5P:NM_000188	D	NA	NA	NA	NA	NA	NA
MIR-155:NM_004905	N	NA	NA	NA	NA	NA	NA
MIR-30A-5P:NM_001042461	N	NA	NA	NA	NA	NA	NA
MIR-30A-5P:NM_004264	N	NA	NA	NA	NA	NA	NA
MIR-1:NM_005845	D	1	NA	1	NA	NA	NA
MIR-155:NM_004475	N	1	NA	NA	NA	NA	NA
MIR-155:NM_182470	D	NA	NA	NA	NA	NA	NA
MIR-1:NM_001034024	D	NA	NA	NA	NA	NA	NA
MIR-155:NM_003903	N	NA	NA	NA	NA	NA	NA
MIR-16:NM_001127716	N	NA	NA	NA	NA	NA	NA
MIR-155:NM_199044	N	1	NA	NA	NA	NA	NA
MIR-155:NM_003849	N	NA	NA	NA	NA	NA	NA
MIR-16:NM_000700	N	NA	NA	NA	NA	NA	NA
MIR-1:NM_018067	N	NA	NA	NA	NA	NA	NA
MIR-155:NM_001076684	D	NA	NA	NA	NA	NA	NA
LET-7B:NM_000925	N	NA	NA	NA	NA	NA	NA
MIR-16:NM_004878	N	1	NA	NA	NA	NA	NA
MIR-155:NM_006451	D	NA	NA	NA	NA	NA	NA
LET-7B:NM_005866	D	NA	NA	NA	NA	NA	NA
MIR-30A-5P:NM_003095	N	NA	NA	NA	NA	NA	NA
LET-7B:NM_018285	N	NA	NA	NA	NA	NA	NA
MIR-30A-5P:NM_198591	N	1	NA	NA	NA	NA	NA
MIR-1:NM_001012271	N	NA	NA	NA	NA	NA	NA
MIR-1:NM_207297	N	NA	NA	NA	NA	NA	NA
MIR-30A-5P:NM_003315	N	NA	NA	NA	NA	NA	NA
MIR-155:NM_001005409	N	1	NA	NA	NA	NA	NA
LET-7B:NM_017750	N	NA	NA	NA	NA	NA	NA
MIR-155:NM_018188	N	NA	NA	NA	NA	NA	NA
MIR-30A-5P:NM_002689	N	NA	NA	NA	NA	NA	NA
MIR-30A-5P:NM_001331	D	NA	NA	NA	NA	NA	NA
MIR-16:NM_001997	D	NA	NA	NA	NA	NA	NA
MIR-155:NM_175085	D	NA	NA	NA	NA	NA	NA
MIR-1:NM_145074	N	NA	NA	NA	NA	NA	NA
MIR-16:NM_016002	N	NA	NA	NA	NA	NA	NA
MIR-30A-5P:NM_005968	D	1	NA	NA	NA	NA	NA
MIR-30A-5P:NM_001122674	N	NA	NA	NA	NA	NA	NA
MIR-30A-5P:NM_182976	N	NA	NA	NA	NA	NA	NA
MIR-16:NM_001113201	D	NA	NA	NA	NA	NA	NA
MIR-16:NM_000310	D	NA	NA	NA	NA	NA	NA
MIR-30A-5P:NM_001662	N	NA	NA	NA	NA	NA	NA
MIR-155:NM_001001787	N	NA	NA	NA	NA	NA	NA
MIR-155:NM_020312	N	NA	NA	NA	NA	NA	NA
MIR-1:NM_005445	N	NA	NA	NA	NA	NA	NA
MIR-1:NM_006086	D	NA	NA	NA	NA	NA	NA
MIR-16:NM_020532	D	1	1	1	1	NA	NA
LET-7B:NM_014402	N	1	NA	NA	NA	NA	NA
MIR-30A-5P:NM_015100	N	NA	NA	NA	NA	NA	NA
LET-7B:NM_001033032	N	NA	NA	NA	NA	NA	NA
MIR-16:NM_198948	N	NA	NA	NA	NA	NA	NA
MIR-155:NM_006107	D	NA	NA	NA	NA	NA	NA
MIR-16:NM_001134437	D	NA	NA	NA	NA	NA	NA
MIR-30A-5P:NM_001039182	N	NA	NA	NA	NA	NA	NA
MIR-1:NM_006572	N	1	NA	NA	NA	NA	NA
MIR-30A-5P:NM_014172	N	NA	NA	NA	NA	NA	NA
MIR-16:NM_001114753	D	NA	NA	NA	NA	NA	NA
MIR-155:NM_001025433	N	1	NA	NA	NA	NA	NA
MIR-16:NM_016050	N	NA	NA	NA	NA	NA	NA
MIR-30A-5P:NM_139132	N	NA	NA	NA	NA	NA	NA
MIR-155:NM_002582	D	NA	NA	NA	NA	NA	NA
LET-7B:NM_182470	N	NA	NA	NA	NA	NA	NA
MIR-30A-5P:NM_080626	N	NA	NA	NA	NA	NA	NA
LET-7B:NM_024896	N	NA	NA	NA	NA	NA	NA
MIR-155:NM_001033025	N	NA	NA	NA	NA	NA	NA
MIR-30A-5P:NM_201613	D	NA	NA	NA	NA	NA	NA
MIR-1:NM_001001487	N	NA	NA	NA	NA	NA	NA
MIR-1:NM_003276	N	NA	NA	NA	NA	NA	NA
MIR-155:NM_001100392	N	NA	NA	NA	NA	NA	NA
MIR-155:NM_018072	N	NA	NA	NA	NA	NA	NA
MIR-155:NM_000434	D	NA	NA	NA	NA	NA	NA
LET-7B:NM_020740	N	NA	NA	NA	NA	NA	NA
MIR-30A-5P:NM_005057	N	1	1	NA	NA	NA	NA
MIR-155:NM_015229	N	NA	NA	NA	NA	NA	NA
LET-7B:NM_001128846	D	NA	NA	NA	NA	NA	NA
MIR-16:NM_182507	N	NA	NA	NA	NA	NA	NA
MIR-30A-5P:NM_001042530	D	NA	NA	NA	NA	NA	NA
MIR-155:NM_002293	N	NA	NA	NA	NA	NA	NA
LET-7B:NM_006148	N	NA	NA	NA	NA	NA	NA
LET-7B:NM_003090	N	NA	NA	NA	NA	NA	NA
MIR-30A-5P:NM_031243	N	1	1	1	1	NA	NA
MIR-16:NM_001008565	N	NA	NA	NA	NA	NA	NA
MIR-30A-5P:NM_001078177	N	NA	NA	NA	NA	NA	NA
MIR-16:NM_001436	N	NA	NA	NA	NA	NA	NA
MIR-1:NM_003289	D	NA	NA	NA	NA	NA	NA
MIR-16:NM_003875	N	NA	NA	NA	NA	NA	NA
LET-7B:NM_001003790	N	NA	NA	NA	NA	NA	NA
MIR-155:NM_014873	D	1	1	1	NA	NA	NA
MIR-155:NM_001127663	N	NA	NA	NA	NA	NA	NA
MIR-16:NM_001909	N	NA	NA	NA	NA	NA	NA
LET-7B:NM_005626	N	NA	NA	NA	NA	NA	NA
LET-7B:NM_032467	N	1	NA	NA	NA	NA	NA
MIR-30A-5P:NM_044472	N	NA	NA	NA	NA	NA	NA
MIR-1:NM_001022	N	NA	NA	NA	NA	NA	NA
MIR-30A-5P:NM_001082579	D	1	1	NA	NA	NA	NA
MIR-16:NM_005038	D	1	NA	NA	NA	NA	NA
MIR-155:NM_005930	D	NA	NA	NA	NA	NA	NA
LET-7B:NM_183386	N	NA	NA	NA	NA	NA	NA
MIR-16:NM_023033	N	NA	NA	NA	NA	NA	NA
MIR-30A-5P:NM_004019	N	1	NA	1	NA	1	NA
MIR-30A-5P:NM_002808	N	NA	NA	NA	NA	NA	NA
MIR-16:NM_002006	D	1	1	1	1	1	1
LET-7B:NM_002794	N	1	NA	NA	NA	NA	NA
MIR-155:NM_172351	N	NA	NA	NA	NA	NA	NA
MIR-16:NM_005469	D	NA	NA	NA	NA	NA	NA
MIR-30A-5P:NM_024339	N	NA	NA	NA	NA	NA	NA
MIR-1:NM_018972	N	1	NA	NA	NA	NA	NA
MIR-16:NM_013285	D	NA	NA	NA	NA	NA	NA
MIR-30A-5P:NM_000978	N	NA	NA	NA	NA	NA	NA
MIR-155:NM_198576	D	NA	NA	NA	NA	NA	NA
MIR-155:NM_181889	D	1	NA	1	NA	1	NA
MIR-16:NM_001085459	N	1	NA	1	NA	NA	NA
MIR-16:NM_014886	D	NA	NA	NA	NA	NA	NA
MIR-30A-5P:NM_001024213	N	NA	NA	NA	NA	NA	NA
MIR-155:NM_001113203	N	NA	NA	NA	NA	NA	NA
LET-7B:NM_181716	D	NA	NA	NA	NA	NA	NA
LET-7B:NM_022802	N	NA	NA	NA	NA	NA	NA
MIR-30A-5P:NM_018467	D	NA	NA	NA	NA	NA	NA
LET-7B:NM_001098783	N	1	NA	NA	NA	NA	NA
MIR-155:NM_018648	N	NA	NA	NA	NA	NA	NA
MIR-16:NM_006097	N	NA	NA	NA	NA	NA	NA
MIR-30A-5P:NM_176818	D	NA	NA	NA	NA	NA	NA
LET-7B:NM_012460	D	NA	NA	NA	NA	NA	NA
MIR-1:NM_170707	N	NA	NA	NA	NA	NA	NA
MIR-1:NM_145255	N	NA	NA	NA	NA	NA	NA
MIR-1:NM_022490	N	NA	NA	NA	NA	NA	NA
MIR-1:NM_003001	N	NA	NA	NA	NA	NA	NA
MIR-155:NM_001786	N	NA	NA	NA	NA	NA	NA
MIR-155:NM_003127	N	NA	NA	NA	NA	NA	NA
MIR-1:NM_000398	N	NA	NA	NA	NA	NA	NA
MIR-16:NM_014180	N	1	1	NA	NA	NA	NA
MIR-1:NM_004341	D	NA	NA	NA	NA	NA	NA
MIR-16:NM_002789	N	NA	NA	NA	NA	NA	NA
LET-7B:NM_017921	N	NA	NA	NA	NA	NA	NA
LET-7B:NM_003127	N	NA	NA	NA	NA	NA	NA
MIR-30A-5P:NM_002227	D	NA	NA	NA	NA	NA	NA
MIR-1:NM_001018008	D	NA	NA	NA	NA	NA	NA
MIR-30A-5P:NM_005444	D	NA	NA	NA	NA	NA	NA
LET-7B:NM_020158	N	NA	NA	NA	NA	NA	NA
MIR-16:NM_016468	N	NA	NA	NA	NA	NA	NA
MIR-155:NM_202494	N	NA	NA	NA	NA	NA	NA
MIR-16:NM_003359	D	NA	NA	NA	NA	NA	NA
MIR-16:NM_006370	D	1	NA	1	NA	NA	NA
MIR-1:NM_021074	N	NA	NA	NA	NA	NA	NA
LET-7B:NM_030805	N	NA	NA	NA	NA	NA	NA
MIR-16:NM_004016	D	1	1	NA	NA	NA	NA
MIR-155:NM_080626	D	NA	NA	NA	NA	NA	NA
MIR-16:NM_001032363	N	1	NA	NA	NA	NA	NA
MIR-1:NM_000637	N	NA	NA	NA	NA	NA	NA
MIR-30A-5P:NM_078480	N	NA	NA	NA	NA	NA	NA
MIR-16:NM_003321	N	NA	NA	NA	NA	NA	NA
LET-7B:NM_006541	N	NA	NA	NA	NA	NA	NA
MIR-155:NM_006347	N	NA	NA	NA	NA	NA	NA
MIR-1:NM_033397	N	NA	NA	NA	NA	NA	NA
MIR-30A-5P:NM_032228	N	1	NA	NA	NA	NA	NA
MIR-30A-5P:NM_001085469	D	NA	NA	NA	NA	NA	NA
MIR-155:NM_006503	N	NA	NA	NA	NA	NA	NA
MIR-155:NM_005349	D	NA	NA	NA	NA	NA	NA
MIR-1:NM_001002010	D	NA	NA	NA	NA	NA	NA
MIR-1:NM_001005741	D	NA	NA	NA	NA	NA	NA
LET-7B:NM_007006	N	NA	NA	NA	NA	NA	NA
MIR-155:NM_003937	D	NA	NA	NA	NA	NA	NA
MIR-1:NM_175920	D	NA	NA	NA	NA	NA	NA
MIR-16:NM_153260	N	1	NA	NA	NA	NA	NA
MIR-155:NM_001130054	N	NA	NA	NA	NA	NA	NA
MIR-155:NM_019610	N	NA	NA	NA	NA	NA	NA
MIR-16:NM_002265	N	NA	NA	NA	NA	NA	NA
LET-7B:NM_003276	N	NA	NA	NA	NA	NA	NA
MIR-30A-5P:NM_003662	N	NA	NA	NA	NA	NA	NA
MIR-30A-5P:NM_001134773	D	NA	NA	NA	NA	NA	NA
LET-7B:NM_138777	N	1	NA	NA	NA	NA	NA
MIR-30A-5P:NM_016404	N	NA	NA	NA	NA	NA	NA
LET-7B:NM_002931	N	NA	NA	NA	NA	NA	NA
MIR-1:NM_183234	N	NA	NA	NA	NA	NA	NA
MIR-16:NM_004818	N	NA	NA	NA	NA	NA	NA
MIR-16:NM_001328	N	NA	NA	NA	NA	NA	NA
MIR-16:NM_006808	N	NA	NA	NA	NA	NA	NA
MIR-30A-5P:NM_004395	N	NA	NA	NA	NA	NA	NA
MIR-16:NM_001128148	N	1	1	NA	NA	NA	NA
LET-7B:NM_001081640	N	NA	NA	NA	NA	NA	NA
MIR-155:NM_018834	N	NA	NA	NA	NA	NA	NA
MIR-155:NM_153188	D	1	1	1	1	NA	NA
MIR-16:NM_003592	N	NA	NA	NA	NA	NA	NA
MIR-16:NM_145686	N	1	1	NA	NA	NA	NA
MIR-155:NM_006516	N	1	NA	NA	NA	NA	NA
MIR-16:NM_004607	N	NA	NA	NA	NA	NA	NA
MIR-16:NM_133259	D	1	1	1	NA	NA	NA
MIR-16:NM_004830	N	1	NA	NA	NA	NA	NA
LET-7B:NM_021128	D	NA	NA	NA	NA	NA	NA
MIR-30A-5P:NM_182917	N	NA	NA	NA	NA	NA	NA
MIR-16:NM_018061	N	NA	NA	NA	NA	NA	NA
MIR-30A-5P:NM_173647	N	NA	NA	NA	NA	NA	NA
MIR-1:NM_202467	N	NA	NA	NA	NA	NA	NA
MIR-16:NM_003792	N	NA	NA	NA	NA	NA	NA
MIR-155:NM_145012	D	NA	NA	NA	NA	NA	NA
LET-7B:NM_019005	D	NA	NA	NA	NA	NA	NA
MIR-30A-5P:NM_004175	N	1	NA	NA	NA	NA	NA
MIR-30A-5P:NM_020440	D	1	1	1	1	1	1
MIR-155:NM_002737	N	NA	NA	NA	NA	NA	NA
MIR-30A-5P:NM_001111113	D	1	NA	NA	NA	NA	NA
LET-7B:NM_001012662	N	NA	NA	NA	NA	NA	NA
MIR-30A-5P:NM_153828	N	NA	NA	NA	NA	NA	NA
MIR-155:NM_178167	N	NA	NA	NA	NA	NA	NA
MIR-30A-5P:NM_003038	N	NA	NA	NA	NA	NA	NA
MIR-16:NM_020243	N	NA	NA	NA	NA	NA	NA
MIR-16:NM_001127666	N	NA	NA	NA	NA	NA	NA
LET-7B:NM_020449	N	NA	NA	NA	NA	NA	NA
MIR-155:NM_032228	D	1	NA	1	NA	1	NA
LET-7B:NM_004163	N	NA	NA	NA	NA	NA	NA
LET-7B:NM_006135	N	NA	NA	NA	NA	NA	NA
MIR-30A-5P:NM_004875	N	NA	NA	NA	NA	NA	NA
MIR-155:NM_000802	N	NA	NA	NA	NA	NA	NA
MIR-30A-5P:NM_001913	N	NA	NA	NA	NA	NA	NA
LET-7B:NM_015946	D	NA	NA	NA	NA	NA	NA
MIR-16:NM_016042	N	NA	NA	NA	NA	NA	NA
LET-7B:NM_000903	N	1	NA	1	NA	NA	NA
MIR-1:NM_001008492	D	1	1	1	1	NA	NA
MIR-1:NM_183386	N	NA	NA	NA	NA	NA	NA
MIR-155:NM_018444	N	1	1	NA	NA	NA	NA
LET-7B:NM_032141	N	NA	NA	NA	NA	NA	NA
MIR-30A-5P:NM_031266	N	NA	NA	NA	NA	NA	NA
MIR-16:NM_001814	N	NA	NA	NA	NA	NA	NA
MIR-30A-5P:NM_001304	N	NA	NA	NA	NA	NA	NA
MIR-155:NM_021126	N	NA	NA	NA	NA	NA	NA
MIR-16:NM_000995	D	NA	NA	NA	NA	NA	NA
MIR-16:NM_005496	D	NA	NA	NA	NA	NA	NA
MIR-1:NM_003715	N	NA	NA	NA	NA	NA	NA
MIR-16:NM_017727	N	NA	NA	NA	NA	NA	NA
MIR-30A-5P:NM_005573	N	NA	NA	NA	NA	NA	NA
MIR-1:NM_000925	N	NA	NA	NA	NA	NA	NA
MIR-16:NM_173848	N	NA	NA	NA	NA	NA	NA
MIR-16:NM_003690	N	1	NA	NA	NA	NA	NA
MIR-16:NM_012094	N	NA	NA	NA	NA	NA	NA
MIR-16:NM_003343	N	1	NA	NA	NA	NA	NA
LET-7B:NM_181468	N	NA	NA	NA	NA	NA	NA
MIR-1:NM_001079818	D	NA	NA	NA	NA	NA	NA
MIR-30A-5P:NM_007262	N	NA	NA	NA	NA	NA	NA
MIR-1:NM_006023	N	1	NA	NA	NA	NA	NA
LET-7B:NM_014300	D	NA	NA	NA	NA	NA	NA
MIR-30A-5P:NM_058197	N	NA	NA	NA	NA	NA	NA
LET-7B:NM_014251	D	NA	NA	NA	NA	NA	NA
MIR-155:NM_006303	N	NA	NA	NA	NA	NA	NA
MIR-16:NM_213651	N	NA	NA	NA	NA	NA	NA
MIR-155:NM_001205	N	NA	NA	NA	NA	NA	NA
MIR-16:NM_004935	N	NA	NA	NA	NA	NA	NA
MIR-1:NM_176792	N	NA	NA	NA	NA	NA	NA
MIR-30A-5P:NM_033200	D	NA	NA	NA	NA	NA	NA
MIR-1:NM_000108	N	NA	NA	NA	NA	NA	NA
MIR-30A-5P:NM_001127666	N	NA	NA	NA	NA	NA	NA
MIR-1:NM_000987	N	NA	NA	NA	NA	NA	NA
MIR-155:NM_019899	N	NA	NA	NA	NA	NA	NA
MIR-155:NM_203346	N	NA	NA	NA	NA	NA	NA
MIR-155:NM_170721	D	NA	NA	NA	NA	NA	NA
MIR-155:NM_014000	N	NA	NA	NA	NA	NA	NA
MIR-16:NM_003392	D	NA	NA	NA	NA	NA	NA
MIR-30A-5P:NM_005711	N	1	NA	1	NA	NA	NA
MIR-1:NM_001128174	D	1	NA	NA	NA	NA	NA
MIR-16:NM_172355	N	NA	NA	NA	NA	NA	NA
MIR-1:NM_015051	N	1	NA	NA	NA	NA	NA
MIR-155:NM_001008897	N	NA	NA	NA	NA	NA	NA
LET-7B:NM_006739	N	NA	NA	NA	NA	NA	NA
MIR-1:NM_002305	D	NA	NA	NA	NA	NA	NA
MIR-155:NM_022343	D	NA	NA	NA	NA	NA	NA
LET-7B:NM_203472	N	NA	NA	NA	NA	NA	NA
LET-7B:NM_013236	N	NA	NA	NA	NA	NA	NA
MIR-16:NM_006693	N	NA	NA	NA	NA	NA	NA
MIR-30A-5P:NM_001005749	N	NA	NA	NA	NA	NA	NA
LET-7B:NM_001130182	N	1	1	NA	NA	NA	NA
MIR-155:NM_001083112	N	NA	NA	NA	NA	NA	NA
MIR-155:NM_012191	N	NA	NA	NA	NA	NA	NA
LET-7B:NM_012207	N	NA	NA	NA	NA	NA	NA
MIR-1:NM_004014	N	NA	NA	NA	NA	NA	NA
LET-7B:NM_003689	N	NA	NA	NA	NA	NA	NA
MIR-1:NM_001786	N	NA	NA	NA	NA	NA	NA
LET-7B:NM_181888	D	NA	NA	NA	NA	NA	NA
MIR-30A-5P:NM_001130692	D	1	NA	1	NA	1	NA
LET-7B:NM_022763	D	1	NA	1	NA	1	NA
MIR-155:NM_018048	N	NA	NA	NA	NA	NA	NA
MIR-155:NM_031420	N	NA	NA	NA	NA	NA	NA
MIR-1:NM_004922	N	NA	NA	NA	NA	NA	NA
LET-7B:NM_015387	N	NA	NA	NA	NA	NA	NA
MIR-16:NM_001012478	N	NA	NA	NA	NA	NA	NA
MIR-1:NM_003486	N	NA	NA	NA	NA	NA	NA
MIR-16:NM_001130912	N	NA	NA	NA	NA	NA	NA
MIR-16:NM_031463	N	NA	NA	NA	NA	NA	NA
MIR-30A-5P:NM_001042470	N	NA	NA	NA	NA	NA	NA
MIR-1:NM_058167	D	1	1	1	1	NA	NA
MIR-1:NM_172361	N	1	1	NA	NA	NA	NA
MIR-1:NM_004691	N	NA	NA	NA	NA	NA	NA
MIR-16:NM_194458	D	NA	NA	NA	NA	NA	NA
MIR-1:NM_146387	N	NA	NA	NA	NA	NA	NA
MIR-155:NM_022130	D	NA	NA	NA	NA	NA	NA
MIR-155:NM_006442	D	NA	NA	NA	NA	NA	NA
MIR-16:NM_005796	N	NA	NA	NA	NA	NA	NA
LET-7B:NM_000175	N	NA	NA	NA	NA	NA	NA
LET-7B:NM_144956	D	NA	NA	NA	NA	NA	NA
MIR-155:NM_006870	N	NA	NA	NA	NA	NA	NA
MIR-155:NM_001098210	D	NA	NA	NA	NA	NA	NA
MIR-1:NM_001152	N	NA	NA	NA	NA	NA	NA
MIR-1:NM_013975	D	NA	NA	NA	NA	NA	NA
LET-7B:NM_005441	N	NA	NA	NA	NA	NA	NA
MIR-16:NM_022839	N	NA	NA	NA	NA	NA	NA
MIR-155:NM_013335	D	NA	NA	NA	NA	NA	NA
MIR-16:NM_003765	N	NA	NA	NA	NA	NA	NA
LET-7B:NM_181697	N	NA	NA	NA	NA	NA	NA
LET-7B:NM_032228	D	NA	NA	NA	NA	NA	NA
MIR-30A-5P:NM_014865	N	NA	NA	NA	NA	NA	NA
MIR-16:NM_023936	N	NA	NA	NA	NA	NA	NA
MIR-155:NM_001126051	N	NA	NA	NA	NA	NA	NA
MIR-30A-5P:NM_031485	N	NA	NA	NA	NA	NA	NA
MIR-155:NM_014017	N	NA	NA	NA	NA	NA	NA
MIR-155:NM_032737	N	NA	NA	NA	NA	NA	NA
MIR-1:NM_006799	D	1	1	1	1	NA	NA
MIR-155:NM_014284	N	NA	NA	NA	NA	NA	NA
MIR-155:NM_003016	D	NA	NA	NA	NA	NA	NA
LET-7B:NM_001006635	N	NA	NA	NA	NA	NA	NA
MIR-16:NM_033453	N	NA	NA	NA	NA	NA	NA
MIR-155:NM_003162	D	1	1	NA	NA	NA	NA
MIR-155:NM_001128914	N	NA	NA	NA	NA	NA	NA
MIR-30A-5P:NM_001022	N	NA	NA	NA	NA	NA	NA
LET-7B:NM_001020818	N	NA	NA	NA	NA	NA	NA
MIR-16:NM_012218	N	NA	NA	NA	NA	NA	NA
MIR-1:NM_018841	N	1	NA	NA	NA	NA	NA
MIR-155:NM_181307	N	NA	NA	NA	NA	NA	NA
MIR-30A-5P:NM_017823	N	NA	NA	NA	NA	NA	NA
MIR-1:NM_001005750	D	NA	NA	NA	NA	NA	NA
MIR-16:NM_001002292	N	NA	NA	NA	NA	NA	NA
MIR-1:NM_025072	N	NA	NA	NA	NA	NA	NA
LET-7B:NM_002136	N	NA	NA	NA	NA	NA	NA
LET-7B:NM_005717	N	NA	NA	NA	NA	NA	NA
MIR-30A-5P:NM_153490	N	NA	NA	NA	NA	NA	NA
MIR-30A-5P:NM_002032	D	NA	NA	NA	NA	NA	NA
MIR-16:NM_003286	N	NA	NA	NA	NA	NA	NA
LET-7B:NM_001017956	N	1	NA	NA	NA	NA	NA
MIR-16:NM_138425	N	NA	NA	NA	NA	NA	NA
MIR-30A-5P:NM_003201	N	NA	NA	NA	NA	NA	NA
LET-7B:NM_181799	N	NA	NA	NA	NA	NA	NA
LET-7B:NM_006990	N	1	NA	NA	NA	NA	NA
MIR-155:NM_001005781	D	NA	NA	NA	NA	NA	NA
MIR-1:NM_078480	D	NA	NA	NA	NA	NA	NA
MIR-155:NM_003610	N	NA	NA	NA	NA	NA	NA
LET-7B:NM_001112718	N	1	NA	NA	NA	NA	NA
LET-7B:NM_002887	N	NA	NA	NA	NA	NA	NA
LET-7B:NM_148571	D	NA	NA	NA	NA	NA	NA
MIR-155:NM_004893	D	NA	NA	NA	NA	NA	NA
MIR-155:NM_005736	N	NA	NA	NA	NA	NA	NA
MIR-30A-5P:NM_002863	N	NA	NA	NA	NA	NA	NA
LET-7B:NM_018085	N	NA	NA	NA	NA	NA	NA
MIR-16:NM_024678	D	NA	NA	NA	NA	NA	NA
LET-7B:NM_001959	N	NA	NA	NA	NA	NA	NA
MIR-30A-5P:NM_152931	N	NA	NA	NA	NA	NA	NA
MIR-30A-5P:NM_003875	N	NA	NA	NA	NA	NA	NA
MIR-155:NM_004697	N	NA	NA	NA	NA	NA	NA
MIR-1:NM_199444	N	NA	NA	NA	NA	NA	NA
MIR-30A-5P:NM_152758	N	1	1	1	1	1	1
MIR-1:NM_002721	N	1	NA	NA	NA	NA	NA
MIR-1:NM_001004	N	NA	NA	NA	NA	NA	NA
MIR-1:NM_002553	D	NA	NA	NA	NA	NA	NA
MIR-155:NM_000819	D	NA	NA	NA	NA	NA	NA
MIR-1:NM_014263	N	NA	NA	NA	NA	NA	NA
MIR-16:NM_001084392	N	NA	NA	NA	NA	NA	NA
MIR-1:NM_000610	D	1	NA	NA	NA	NA	NA
MIR-16:NM_025072	N	NA	NA	NA	NA	NA	NA
MIR-155:NM_016355	N	NA	NA	NA	NA	NA	NA
MIR-1:NM_006114	N	NA	NA	NA	NA	NA	NA
MIR-1:NM_016040	N	1	NA	NA	NA	NA	NA
MIR-1:NM_001102	D	NA	NA	NA	NA	NA	NA
MIR-155:NM_001127195	N	1	NA	NA	NA	NA	NA
MIR-155:NM_004941	N	NA	NA	NA	NA	NA	NA
MIR-30A-5P:NM_000100	N	NA	NA	NA	NA	NA	NA
LET-7B:NM_016322	N	1	NA	NA	NA	NA	NA
MIR-155:NM_001037663	N	NA	NA	NA	NA	NA	NA
MIR-30A-5P:NM_002572	D	1	NA	NA	NA	NA	NA
LET-7B:NM_013430	N	NA	NA	NA	NA	NA	NA
MIR-16:NM_001077490	N	NA	NA	NA	NA	NA	NA
MIR-30A-5P:NM_015224	N	1	NA	NA	NA	NA	NA
MIR-1:NM_058004	D	NA	NA	NA	NA	NA	NA
MIR-30A-5P:NM_012341	N	1	1	NA	NA	NA	NA
MIR-30A-5P:NM_002109	N	NA	NA	NA	NA	NA	NA
MIR-155:NM_198252	N	NA	NA	NA	NA	NA	NA
MIR-30A-5P:NM_014765	N	1	1	1	1	NA	NA
MIR-1:NM_001126121	D	NA	NA	NA	NA	NA	NA
MIR-30A-5P:NM_001035260	D	NA	NA	NA	NA	NA	NA
MIR-16:NM_016020	N	NA	NA	NA	NA	NA	NA
MIR-16:NM_002300	N	NA	NA	NA	NA	NA	NA
MIR-16:NM_138565	N	1	NA	NA	NA	NA	NA
MIR-155:NM_015348	N	NA	NA	NA	NA	NA	NA
MIR-1:NM_173614	N	1	NA	NA	NA	NA	NA
MIR-155:NM_001105530	N	NA	NA	NA	NA	NA	NA
MIR-1:NM_057174	D	NA	NA	NA	NA	NA	NA
MIR-16:NM_001681	N	1	NA	NA	NA	NA	NA
MIR-16:NM_002513	N	NA	NA	NA	NA	NA	NA
MIR-16:NM_002074	N	1	NA	NA	NA	NA	NA
MIR-16:NM_006938	N	1	1	1	NA	NA	NA
MIR-155:NM_000937	N	NA	NA	NA	NA	NA	NA
LET-7B:NM_177966	D	1	NA	NA	NA	NA	NA
MIR-155:NM_001127666	N	NA	NA	NA	NA	NA	NA
MIR-16:NM_001130054	D	NA	NA	NA	NA	NA	NA
MIR-16:NM_001077443	N	NA	NA	NA	NA	NA	NA
MIR-30A-5P:NM_001008662	N	NA	NA	NA	NA	NA	NA
MIR-30A-5P:NM_018373	N	1	NA	NA	NA	NA	NA
MIR-1:NM_001003796	N	NA	NA	NA	NA	NA	NA
LET-7B:NM_001081492	D	NA	NA	NA	NA	NA	NA
MIR-30A-5P:NM_001037171	N	NA	NA	NA	NA	NA	NA
MIR-155:NM_004368	N	NA	NA	NA	NA	NA	NA
MIR-1:NM_139132	N	NA	NA	NA	NA	NA	NA
MIR-16:NM_001969	D	1	1	NA	NA	NA	NA
MIR-16:NM_014507	N	1	1	NA	NA	NA	NA
MIR-30A-5P:NM_153649	N	1	NA	NA	NA	NA	NA
MIR-1:NM_004710	N	NA	NA	NA	NA	NA	NA
MIR-155:NM_001127322	N	NA	NA	NA	NA	NA	NA
LET-7B:NM_001031806	N	1	NA	NA	NA	NA	NA
LET-7B:NM_005676	N	NA	NA	NA	NA	NA	NA
MIR-30A-5P:NM_033489	N	NA	NA	NA	NA	NA	NA
LET-7B:NM_138358	N	NA	NA	NA	NA	NA	NA
MIR-30A-5P:NM_173810	N	1	NA	NA	NA	NA	NA
LET-7B:NM_014624	N	NA	NA	NA	NA	NA	NA
MIR-16:NM_001105544	N	1	1	1	1	NA	NA
MIR-155:NM_015569	N	1	NA	NA	NA	NA	NA
MIR-16:NM_006496	D	NA	NA	NA	NA	NA	NA
LET-7B:NM_181578	N	1	NA	NA	NA	NA	NA
MIR-155:NM_170739	N	NA	NA	NA	NA	NA	NA
LET-7B:NM_017866	N	NA	NA	NA	NA	NA	NA
MIR-16:NM_001079862	N	NA	NA	NA	NA	NA	NA
MIR-16:NM_001005619	D	1	NA	NA	NA	NA	NA
MIR-30A-5P:NM_015004	N	NA	NA	NA	NA	NA	NA
MIR-1:NM_007208	N	NA	NA	NA	NA	NA	NA
MIR-16:NM_203401	N	1	NA	NA	NA	NA	NA
LET-7B:NM_001135650	D	NA	NA	NA	NA	NA	NA
MIR-30A-5P:NM_003858	N	1	1	1	1	1	1
MIR-155:NM_001033714	N	NA	NA	NA	NA	NA	NA
MIR-1:NM_001009923	N	1	NA	NA	NA	NA	NA
MIR-155:NM_001085464	D	1	NA	NA	NA	NA	NA
MIR-155:NM_052843	D	NA	NA	NA	NA	NA	NA
MIR-1:NM_003844	N	NA	NA	NA	NA	NA	NA
MIR-155:NM_001077208	N	1	NA	NA	NA	NA	NA
MIR-16:NM_014089	N	NA	NA	NA	NA	NA	NA
LET-7B:NM_015640	N	1	1	NA	NA	NA	NA
MIR-155:NM_001938	D	1	NA	NA	NA	NA	NA
MIR-1:NM_002805	N	NA	NA	NA	NA	NA	NA
MIR-30A-5P:NM_000920	N	NA	NA	NA	NA	NA	NA
MIR-16:NM_013986	N	NA	NA	NA	NA	NA	NA
LET-7B:NM_001042462	D	NA	NA	NA	NA	NA	NA
LET-7B:NM_007178	N	NA	NA	NA	NA	NA	NA
MIR-155:NM_001035534	N	NA	NA	NA	NA	NA	NA
MIR-155:NM_024085	N	NA	NA	NA	NA	NA	NA
MIR-155:NM_006948	D	1	NA	NA	NA	NA	NA
LET-7B:NM_001003794	N	NA	NA	NA	NA	NA	NA
MIR-16:NM_014762	N	1	NA	NA	NA	NA	NA
MIR-1:NM_020320	N	NA	NA	NA	NA	NA	NA
MIR-16:NM_001458	N	NA	NA	NA	NA	NA	NA
MIR-30A-5P:NM_203433	N	NA	NA	NA	NA	NA	NA
MIR-1:NM_001861	N	NA	NA	NA	NA	NA	NA
MIR-1:NM_002270	N	1	NA	NA	NA	NA	NA
MIR-1:NM_019088	N	NA	NA	NA	NA	NA	NA
LET-7B:NM_007372	N	NA	NA	NA	NA	NA	NA
MIR-16:NM_003330	N	NA	NA	NA	NA	NA	NA
MIR-1:NM_020375	N	1	NA	NA	NA	NA	NA
MIR-30A-5P:NM_005013	N	NA	NA	NA	NA	NA	NA
MIR-1:NM_177560	N	1	NA	NA	NA	NA	NA
MIR-30A-5P:NM_015359	N	NA	NA	NA	NA	NA	NA
MIR-16:NM_014109	N	NA	NA	NA	NA	NA	NA
MIR-155:NM_198216	N	NA	NA	NA	NA	NA	NA
MIR-1:NM_017727	N	NA	NA	NA	NA	NA	NA
MIR-155:NM_006117	N	NA	NA	NA	NA	NA	NA
LET-7B:NM_006035	D	NA	NA	NA	NA	NA	NA
MIR-1:NM_005049	N	NA	NA	NA	NA	NA	NA
MIR-16:NM_020745	D	NA	NA	NA	NA	NA	NA
MIR-30A-5P:NM_031208	D	1	1	1	1	NA	NA
LET-7B:NM_002953	N	NA	NA	NA	NA	NA	NA
LET-7B:NM_170750	N	NA	NA	NA	NA	NA	NA
MIR-16:NM_017611	N	1	NA	NA	NA	NA	NA
MIR-155:NM_005154	N	NA	NA	NA	NA	NA	NA
LET-7B:NM_003752	N	NA	NA	NA	NA	NA	NA
LET-7B:NM_012095	D	1	NA	NA	NA	NA	NA
MIR-1:NM_020122	N	1	NA	NA	NA	NA	NA
MIR-155:NM_001115156	N	NA	NA	NA	NA	NA	NA
MIR-16:NM_000968	D	NA	NA	NA	NA	NA	NA
MIR-1:NM_030920	D	1	NA	1	NA	NA	NA
MIR-30A-5P:NM_005035	N	NA	NA	NA	NA	NA	NA
MIR-1:NM_148956	N	NA	NA	NA	NA	NA	NA
MIR-155:NM_005505	N	NA	NA	NA	NA	NA	NA
MIR-155:NM_001127	N	NA	NA	NA	NA	NA	NA
MIR-30A-5P:NM_001037663	N	NA	NA	NA	NA	NA	NA
MIR-155:NM_025154	N	NA	NA	NA	NA	NA	NA
MIR-155:NM_004018	D	1	1	NA	NA	NA	NA
MIR-1:NM_006546	N	1	1	1	NA	NA	NA
MIR-155:NM_152407	N	1	NA	NA	NA	NA	NA
MIR-155:NM_006070	D	NA	NA	NA	NA	NA	NA
MIR-1:NM_001085372	N	NA	NA	NA	NA	NA	NA
MIR-155:NM_006753	N	NA	NA	NA	NA	NA	NA
LET-7B:NM_001031684	N	1	NA	NA	NA	NA	NA
MIR-16:NM_001032284	N	NA	NA	NA	NA	NA	NA
MIR-30A-5P:NM_003849	N	1	1	NA	NA	NA	NA
MIR-155:NM_005762	N	NA	NA	NA	NA	NA	NA
LET-7B:NM_016050	N	NA	NA	NA	NA	NA	NA
MIR-155:NM_005998	N	NA	NA	NA	NA	NA	NA
MIR-155:NM_021144	D	NA	NA	NA	NA	NA	NA
LET-7B:NM_001281	N	NA	NA	NA	NA	NA	NA
LET-7B:NM_001012614	D	NA	NA	NA	NA	NA	NA
MIR-16:NM_003142	N	NA	NA	NA	NA	NA	NA
LET-7B:NM_024911	D	NA	NA	NA	NA	NA	NA
MIR-30A-5P:NM_001684	N	1	NA	NA	NA	NA	NA
MIR-16:NM_201998	N	NA	NA	NA	NA	NA	NA
LET-7B:NM_016129	N	1	1	NA	NA	NA	NA
LET-7B:NM_181738	N	NA	NA	NA	NA	NA	NA
MIR-1:NM_001130012	N	NA	NA	NA	NA	NA	NA
MIR-155:NM_172164	D	NA	NA	NA	NA	NA	NA
LET-7B:NM_003150	D	1	NA	NA	NA	NA	NA
MIR-30A-5P:NM_005109	N	NA	NA	NA	NA	NA	NA
LET-7B:NM_005066	N	NA	NA	NA	NA	NA	NA
MIR-155:NM_018373	N	NA	NA	NA	NA	NA	NA
MIR-155:NM_021075	N	1	NA	1	NA	NA	NA
MIR-16:NM_016581	N	NA	NA	NA	NA	NA	NA
MIR-30A-5P:NM_005777	D	NA	NA	NA	NA	NA	NA
MIR-155:NM_003371	D	NA	NA	NA	NA	NA	NA
LET-7B:NM_001030009	N	NA	NA	NA	NA	NA	NA
MIR-16:NM_001104546	N	1	NA	1	NA	NA	NA
MIR-16:NM_004516	N	NA	NA	NA	NA	NA	NA
MIR-16:NM_138615	D	NA	NA	NA	NA	NA	NA
MIR-155:NM_175932	N	NA	NA	NA	NA	NA	NA
MIR-155:NM_001042559	D	NA	NA	NA	NA	NA	NA
MIR-155:NM_001135770	N	NA	NA	NA	NA	NA	NA
MIR-155:NM_012463	N	NA	NA	NA	NA	NA	NA
MIR-30A-5P:NM_018848	N	NA	NA	NA	NA	NA	NA
MIR-16:NM_172037	N	1	1	NA	NA	NA	NA
LET-7B:NM_016504	D	NA	NA	NA	NA	NA	NA
MIR-16:NM_002225	N	NA	NA	NA	NA	NA	NA
MIR-30A-5P:NM_002708	N	NA	NA	NA	NA	NA	NA
MIR-30A-5P:NM_006077	D	NA	NA	NA	NA	NA	NA
MIR-16:NM_016930	N	NA	NA	NA	NA	NA	NA
MIR-16:NM_007259	N	NA	NA	NA	NA	NA	NA
MIR-155:NM_032311	N	NA	NA	NA	NA	NA	NA
MIR-30A-5P:NM_005370	N	1	1	1	1	1	1
MIR-30A-5P:NM_001130183	D	NA	NA	NA	NA	NA	NA
LET-7B:NM_016080	N	NA	NA	NA	NA	NA	NA
MIR-1:NM_016098	N	NA	NA	NA	NA	NA	NA
LET-7B:NM_004650	D	1	NA	NA	NA	NA	NA
MIR-16:NM_001011516	D	NA	NA	NA	NA	NA	NA
MIR-30A-5P:NM_001002020	N	NA	NA	NA	NA	NA	NA
MIR-155:NM_014377	D	NA	NA	NA	NA	NA	NA
MIR-30A-5P:NM_001025252	N	1	NA	NA	NA	NA	NA
MIR-1:NM_007042	D	NA	NA	NA	NA	NA	NA
LET-7B:NM_001034025	D	NA	NA	NA	NA	NA	NA
MIR-30A-5P:NM_022463	N	NA	NA	NA	NA	NA	NA
MIR-155:NM_033496	N	NA	NA	NA	NA	NA	NA
MIR-155:NM_001358	N	NA	NA	NA	NA	NA	NA
MIR-16:NM_032378	D	NA	NA	NA	NA	NA	NA
MIR-155:NM_004830	N	NA	NA	NA	NA	NA	NA
LET-7B:NM_024529	N	NA	NA	NA	NA	NA	NA
LET-7B:NM_004922	D	NA	NA	NA	NA	NA	NA
LET-7B:NM_002709	N	1	NA	NA	NA	NA	NA
MIR-30A-5P:NM_017871	D	NA	NA	NA	NA	NA	NA
MIR-1:NM_001079519	N	NA	NA	NA	NA	NA	NA
MIR-155:NM_014660	D	1	NA	1	NA	NA	NA
LET-7B:NM_018129	N	1	NA	NA	NA	NA	NA
MIR-16:NM_014624	N	NA	NA	NA	NA	NA	NA
LET-7B:NM_002896	N	NA	NA	NA	NA	NA	NA
MIR-155:NM_000303	N	NA	NA	NA	NA	NA	NA
MIR-30A-5P:NM_181889	N	NA	NA	NA	NA	NA	NA
MIR-16:NM_197957	N	NA	NA	NA	NA	NA	NA
MIR-1:NM_181847	N	NA	NA	NA	NA	NA	NA
MIR-155:NM_018131	D	NA	NA	NA	NA	NA	NA
MIR-155:NM_053274	N	NA	NA	NA	NA	NA	NA
MIR-1:NM_001126051	N	NA	NA	NA	NA	NA	NA
MIR-30A-5P:NM_006083	N	NA	NA	NA	NA	NA	NA
MIR-16:NM_001521	D	NA	NA	NA	NA	NA	NA
MIR-16:NM_203364	D	1	NA	NA	NA	NA	NA
MIR-16:NM_005834	N	NA	NA	NA	NA	NA	NA
MIR-16:NM_016073	N	1	1	NA	NA	NA	NA
MIR-30A-5P:NM_006844	N	NA	NA	NA	NA	NA	NA
MIR-30A-5P:NM_004255	N	NA	NA	NA	NA	NA	NA
MIR-30A-5P:NM_006660	D	NA	NA	NA	NA	NA	NA
LET-7B:NM_013986	N	NA	NA	NA	NA	NA	NA
MIR-1:NM_001135153	D	NA	NA	NA	NA	NA	NA
MIR-155:NM_004111	N	NA	NA	NA	NA	NA	NA
MIR-155:NM_033492	N	NA	NA	NA	NA	NA	NA
MIR-1:NM_001001433	N	NA	NA	NA	NA	NA	NA
LET-7B:NM_003765	N	NA	NA	NA	NA	NA	NA
LET-7B:NM_001083112	N	NA	NA	NA	NA	NA	NA
LET-7B:NM_201412	N	NA	NA	NA	NA	NA	NA
MIR-155:NM_001414	N	NA	NA	NA	NA	NA	NA
MIR-30A-5P:NM_176792	N	NA	NA	NA	NA	NA	NA
MIR-155:NM_014766	N	NA	NA	NA	NA	NA	NA
MIR-1:NM_080656	D	NA	NA	NA	NA	NA	NA
MIR-1:NM_006389	N	NA	NA	NA	NA	NA	NA
MIR-30A-5P:NM_001002292	N	NA	NA	NA	NA	NA	NA
LET-7B:NM_014473	D	NA	NA	NA	NA	NA	NA
MIR-1:NM_002211	D	NA	NA	NA	NA	NA	NA
MIR-155:NM_005105	N	NA	NA	NA	NA	NA	NA
MIR-30A-5P:NM_001153	N	NA	NA	NA	NA	NA	NA
MIR-155:NM_001728	N	NA	NA	NA	NA	NA	NA
MIR-16:NM_003299	N	NA	NA	NA	NA	NA	NA
MIR-30A-5P:NM_138765	D	NA	NA	NA	NA	NA	NA
MIR-30A-5P:NM_138795	N	NA	NA	NA	NA	NA	NA
MIR-155:NM_017423	N	NA	NA	NA	NA	NA	NA
MIR-16:NM_003849	N	NA	NA	NA	NA	NA	NA
LET-7B:NM_016548	N	1	1	NA	NA	NA	NA
MIR-16:NM_001064	N	NA	NA	NA	NA	NA	NA
MIR-16:NM_003645	N	NA	NA	NA	NA	NA	NA
LET-7B:NM_014602	N	NA	NA	NA	NA	NA	NA
MIR-155:NM_001135154	D	NA	NA	NA	NA	NA	NA
MIR-30A-5P:NM_016639	D	NA	NA	NA	NA	NA	NA
MIR-155:NM_183047	N	NA	NA	NA	NA	NA	NA
MIR-16:NM_004643	D	NA	NA	NA	NA	NA	NA
MIR-30A-5P:NM_002154	N	NA	NA	NA	NA	NA	NA
MIR-1:NM_032014	N	NA	NA	NA	NA	NA	NA
MIR-1:NM_016581	N	NA	NA	NA	NA	NA	NA
MIR-30A-5P:NM_007284	D	NA	NA	NA	NA	NA	NA
MIR-1:NM_001028	N	NA	NA	NA	NA	NA	NA
MIR-30A-5P:NM_018094	N	NA	NA	NA	NA	NA	NA
MIR-30A-5P:NM_022157	N	NA	NA	NA	NA	NA	NA
MIR-1:NM_015160	N	NA	NA	NA	NA	NA	NA
MIR-155:NM_182763	N	1	NA	NA	NA	NA	NA
MIR-155:NM_033396	D	NA	NA	NA	NA	NA	NA
MIR-30A-5P:NM_138440	D	NA	NA	NA	NA	NA	NA
MIR-1:NM_001015885	D	NA	NA	NA	NA	NA	NA
MIR-155:NM_207297	N	NA	NA	NA	NA	NA	NA
MIR-16:NM_021824	N	NA	NA	NA	NA	NA	NA
MIR-155:NM_005482	N	1	1	NA	NA	NA	NA
LET-7B:NM_003136	D	NA	NA	NA	NA	NA	NA
LET-7B:NM_152227	N	1	1	NA	NA	NA	NA
LET-7B:NM_001033505	N	NA	NA	NA	NA	NA	NA
MIR-155:NM_001128845	D	1	NA	1	NA	1	NA
MIR-16:NM_139071	N	NA	NA	NA	NA	NA	NA
MIR-155:NM_001752	D	1	NA	NA	NA	NA	NA
MIR-30A-5P:NM_001123369	N	NA	NA	NA	NA	NA	NA
LET-7B:NM_017838	D	NA	NA	NA	NA	NA	NA
MIR-30A-5P:NM_001000	N	NA	NA	NA	NA	NA	NA
MIR-155:NM_002573	N	NA	NA	NA	NA	NA	NA
LET-7B:NM_006704	N	NA	NA	NA	NA	NA	NA
MIR-16:NM_001014437	N	NA	NA	NA	NA	NA	NA
MIR-155:NM_005496	N	NA	NA	NA	NA	NA	NA
MIR-155:NM_004094	N	1	1	NA	NA	NA	NA
MIR-1:NM_203472	N	NA	NA	NA	NA	NA	NA
MIR-16:NM_000159	N	NA	NA	NA	NA	NA	NA
MIR-16:NM_005412	N	NA	NA	NA	NA	NA	NA
MIR-155:NM_006938	N	NA	NA	NA	NA	NA	NA
LET-7B:NM_004834	N	NA	NA	NA	NA	NA	NA
MIR-1:NM_003051	N	NA	NA	NA	NA	NA	NA
MIR-16:NM_201557	N	1	NA	1	NA	NA	NA
MIR-16:NM_012383	N	NA	NA	NA	NA	NA	NA
MIR-155:NM_022779	N	NA	NA	NA	NA	NA	NA
MIR-30A-5P:NM_203329	D	1	NA	1	NA	NA	NA
MIR-155:NM_001025203	N	NA	NA	NA	NA	NA	NA
MIR-30A-5P:NM_012063	N	NA	NA	NA	NA	NA	NA
MIR-155:NM_001985	N	NA	NA	NA	NA	NA	NA
LET-7B:NM_003072	D	NA	NA	NA	NA	NA	NA
MIR-155:NM_181465	D	NA	NA	NA	NA	NA	NA
LET-7B:NM_001113201	D	NA	NA	NA	NA	NA	NA
MIR-1:NM_001032288	N	1	NA	NA	NA	NA	NA
LET-7B:NM_005731	N	1	NA	NA	NA	NA	NA
MIR-1:NM_201429	N	NA	NA	NA	NA	NA	NA
MIR-155:NM_001458	D	NA	NA	NA	NA	NA	NA
LET-7B:NM_004701	N	NA	NA	NA	NA	NA	NA
MIR-30A-5P:NM_015340	N	NA	NA	NA	NA	NA	NA
MIR-30A-5P:NM_018480	N	NA	NA	NA	NA	NA	NA
MIR-30A-5P:NM_172361	N	NA	NA	NA	NA	NA	NA
MIR-30A-5P:NM_000284	N	1	NA	NA	NA	NA	NA
MIR-1:NM_016357	N	NA	NA	NA	NA	NA	NA
LET-7B:NM_183380	D	NA	NA	NA	NA	NA	NA
LET-7B:NM_183005	D	NA	NA	NA	NA	NA	NA
MIR-30A-5P:NM_181442	N	NA	NA	NA	NA	NA	NA
LET-7B:NM_002283	D	NA	NA	NA	NA	NA	NA
MIR-16:NM_003569	N	1	NA	NA	NA	NA	NA
MIR-155:NM_004630	D	NA	NA	NA	NA	NA	NA
MIR-155:NM_014262	D	NA	NA	NA	NA	NA	NA
MIR-16:NM_002687	D	NA	NA	NA	NA	NA	NA
MIR-30A-5P:NM_004632	N	NA	NA	NA	NA	NA	NA
LET-7B:NM_002230	N	NA	NA	NA	NA	NA	NA
MIR-16:NM_001845	N	NA	NA	NA	NA	NA	NA
LET-7B:NM_203388	N	NA	NA	NA	NA	NA	NA
MIR-30A-5P:NM_007042	D	NA	NA	NA	NA	NA	NA
LET-7B:NM_001151	N	NA	NA	NA	NA	NA	NA
MIR-1:NM_016731	N	NA	NA	NA	NA	NA	NA
MIR-30A-5P:NM_030900	N	NA	NA	NA	NA	NA	NA
MIR-30A-5P:NM_001090	N	NA	NA	NA	NA	NA	NA
LET-7B:NM_000610	N	1	NA	NA	NA	NA	NA
LET-7B:NM_024420	N	1	NA	NA	NA	NA	NA
MIR-16:NM_001085468	N	1	NA	1	NA	NA	NA
MIR-16:NM_025215	N	NA	NA	NA	NA	NA	NA
LET-7B:NM_173701	D	NA	NA	NA	NA	NA	NA
MIR-1:NM_015200	N	1	NA	NA	NA	NA	NA
MIR-155:NM_032111	N	NA	NA	NA	NA	NA	NA
MIR-155:NM_201398	N	NA	NA	NA	NA	NA	NA
LET-7B:NM_018997	N	NA	NA	NA	NA	NA	NA
MIR-30A-5P:NM_007189	N	NA	NA	NA	NA	NA	NA
MIR-30A-5P:NM_000661	N	NA	NA	NA	NA	NA	NA
MIR-16:NM_001025253	N	1	1	NA	NA	NA	NA
MIR-155:NM_138444	N	1	NA	NA	NA	NA	NA
MIR-1:NM_138763	N	NA	NA	NA	NA	NA	NA
MIR-155:NM_004431	N	NA	NA	NA	NA	NA	NA
MIR-155:NM_003038	D	1	NA	1	NA	NA	NA
MIR-155:NM_000968	D	NA	NA	NA	NA	NA	NA
MIR-30A-5P:NM_001048199	N	NA	NA	NA	NA	NA	NA
MIR-16:NM_001014	N	NA	NA	NA	NA	NA	NA
MIR-1:NM_002273	N	NA	NA	NA	NA	NA	NA
MIR-155:NM_007310	N	NA	NA	NA	NA	NA	NA
MIR-30A-5P:NM_012423	N	NA	NA	NA	NA	NA	NA
LET-7B:NM_014500	N	NA	NA	NA	NA	NA	NA
MIR-16:NM_006870	N	NA	NA	NA	NA	NA	NA
LET-7B:NM_001457	N	NA	NA	NA	NA	NA	NA
MIR-16:NM_032864	N	NA	NA	NA	NA	NA	NA
MIR-16:NM_014255	N	NA	NA	NA	NA	NA	NA
MIR-1:NM_018289	D	NA	NA	NA	NA	NA	NA
MIR-30A-5P:NM_002444	N	1	NA	NA	NA	NA	NA
MIR-155:NM_016009	N	1	NA	NA	NA	NA	NA
LET-7B:NM_001115156	N	NA	NA	NA	NA	NA	NA
MIR-155:NM_025215	N	NA	NA	NA	NA	NA	NA
MIR-1:NM_181493	N	NA	NA	NA	NA	NA	NA
MIR-30A-5P:NM_001039619	N	NA	NA	NA	NA	NA	NA
MIR-1:NM_024923	D	NA	NA	NA	NA	NA	NA
MIR-16:NM_001002269	N	NA	NA	NA	NA	NA	NA
LET-7B:NM_001033085	N	NA	NA	NA	NA	NA	NA
MIR-1:NM_020947	N	NA	NA	NA	NA	NA	NA
LET-7B:NM_024830	D	1	NA	NA	NA	NA	NA
LET-7B:NM_000969	N	NA	NA	NA	NA	NA	NA
MIR-16:NM_001010942	N	1	1	NA	NA	NA	NA
MIR-1:NM_001111	D	1	1	1	1	1	1
MIR-16:NM_001033714	D	NA	NA	NA	NA	NA	NA
LET-7B:NM_002137	N	NA	NA	NA	NA	NA	NA
MIR-1:NM_001135056	D	NA	NA	NA	NA	NA	NA
MIR-30A-5P:NM_003491	D	NA	NA	NA	NA	NA	NA
MIR-16:NM_015607	N	NA	NA	NA	NA	NA	NA
LET-7B:NM_000191	N	NA	NA	NA	NA	NA	NA
MIR-16:NM_006470	D	1	NA	NA	NA	NA	NA
MIR-1:NM_033224	N	NA	NA	NA	NA	NA	NA
MIR-1:NM_002133	D	NA	NA	NA	NA	NA	NA
LET-7B:NM_001134758	N	NA	NA	NA	NA	NA	NA
MIR-16:NM_006603	N	NA	NA	NA	NA	NA	NA
MIR-30A-5P:NM_001100422	N	NA	NA	NA	NA	NA	NA
MIR-1:NM_004939	N	NA	NA	NA	NA	NA	NA
MIR-155:NM_022105	N	NA	NA	NA	NA	NA	NA
MIR-30A-5P:NM_001123378	N	NA	NA	NA	NA	NA	NA
MIR-1:NM_177948	N	NA	NA	NA	NA	NA	NA
MIR-1:NM_025154	N	NA	NA	NA	NA	NA	NA
MIR-16:NM_032778	D	NA	NA	NA	NA	NA	NA
LET-7B:NM_182739	N	NA	NA	NA	NA	NA	NA
MIR-1:NM_002794	N	NA	NA	NA	NA	NA	NA
MIR-1:NM_001985	N	NA	NA	NA	NA	NA	NA
MIR-30A-5P:NM_152300	D	NA	NA	NA	NA	NA	NA
MIR-16:NM_013448	N	NA	NA	NA	NA	NA	NA
LET-7B:NM_182763	N	1	NA	NA	NA	NA	NA
MIR-30A-5P:NM_021814	D	1	NA	1	NA	1	NA
MIR-30A-5P:NM_005720	N	NA	NA	NA	NA	NA	NA
LET-7B:NM_005789	D	NA	NA	NA	NA	NA	NA
LET-7B:NM_005358	N	1	NA	NA	NA	NA	NA
MIR-16:NM_016641	D	NA	NA	NA	NA	NA	NA
MIR-30A-5P:NM_145764	N	NA	NA	NA	NA	NA	NA
MIR-155:NM_006929	N	NA	NA	NA	NA	NA	NA
MIR-16:NM_006347	N	NA	NA	NA	NA	NA	NA
MIR-30A-5P:NM_212472	N	1	NA	NA	NA	NA	NA
MIR-155:NM_001040613	N	NA	NA	NA	NA	NA	NA
MIR-16:NM_001130410	N	NA	NA	NA	NA	NA	NA
MIR-155:NM_016097	D	1	NA	NA	NA	NA	NA
MIR-30A-5P:NM_002475	N	NA	NA	NA	NA	NA	NA
MIR-1:NM_016200	D	NA	NA	NA	NA	NA	NA
MIR-155:NM_001127505	N	1	1	NA	NA	NA	NA
LET-7B:NM_178040	D	NA	NA	NA	NA	NA	NA
MIR-1:NM_153687	N	NA	NA	NA	NA	NA	NA
MIR-16:NM_199122	D	NA	NA	NA	NA	NA	NA
MIR-16:NM_199362	N	NA	NA	NA	NA	NA	NA
MIR-30A-5P:NM_001130042	D	NA	NA	NA	NA	NA	NA
LET-7B:NM_015058	D	NA	NA	NA	NA	NA	NA
LET-7B:NM_001355	N	NA	NA	NA	NA	NA	NA
LET-7B:NM_024295	N	1	NA	NA	NA	NA	NA
LET-7B:NM_002708	N	NA	NA	NA	NA	NA	NA
LET-7B:NM_006750	N	1	NA	NA	NA	NA	NA
LET-7B:NM_006758	N	NA	NA	NA	NA	NA	NA
MIR-155:NM_173607	D	1	NA	1	NA	NA	NA
MIR-1:NM_006636	D	NA	NA	NA	NA	NA	NA
MIR-155:NM_176805	N	NA	NA	NA	NA	NA	NA
LET-7B:NM_001018111	N	1	NA	NA	NA	NA	NA
MIR-1:NM_021034	N	NA	NA	NA	NA	NA	NA
MIR-155:NM_001156	N	NA	NA	NA	NA	NA	NA
MIR-1:NM_001042469	N	NA	NA	NA	NA	NA	NA
MIR-155:NM_005433	N	1	NA	NA	NA	NA	NA
MIR-155:NM_006649	N	NA	NA	NA	NA	NA	NA
MIR-155:NM_002480	N	NA	NA	NA	NA	NA	NA
MIR-155:NM_005789	D	NA	NA	NA	NA	NA	NA
MIR-155:NM_001177	N	NA	NA	NA	NA	NA	NA
LET-7B:NM_145918	D	NA	NA	NA	NA	NA	NA
MIR-16:NM_032307	N	NA	NA	NA	NA	NA	NA
MIR-1:NM_001002257	N	NA	NA	NA	NA	NA	NA
MIR-30A-5P:NM_183386	D	NA	NA	NA	NA	NA	NA
MIR-155:NM_001015885	N	NA	NA	NA	NA	NA	NA
MIR-1:NM_002734	D	1	NA	NA	NA	NA	NA
MIR-30A-5P:NM_202494	N	NA	NA	NA	NA	NA	NA
MIR-30A-5P:NM_002979	N	NA	NA	NA	NA	NA	NA
MIR-16:NM_023077	D	NA	NA	NA	NA	NA	NA
MIR-30A-5P:NM_001005360	N	NA	NA	NA	NA	NA	NA
MIR-155:NM_002886	N	1	NA	NA	NA	NA	NA
MIR-1:NM_000932	D	NA	NA	NA	NA	NA	NA
MIR-16:NM_012089	N	NA	NA	NA	NA	NA	NA
LET-7B:NM_032493	N	NA	NA	NA	NA	NA	NA
MIR-1:NM_177559	N	1	NA	NA	NA	NA	NA
LET-7B:NM_012201	N	NA	NA	NA	NA	NA	NA
MIR-1:NM_015904	N	NA	NA	NA	NA	NA	NA
MIR-155:NM_006824	N	NA	NA	NA	NA	NA	NA
MIR-30A-5P:NM_024122	N	NA	NA	NA	NA	NA	NA
MIR-16:NM_005112	N	NA	NA	NA	NA	NA	NA
MIR-30A-5P:NM_000430	N	1	NA	NA	NA	NA	NA
MIR-16:NM_080881	N	NA	NA	NA	NA	NA	NA
MIR-16:NM_014394	D	1	NA	NA	NA	NA	NA
LET-7B:NM_018307	N	NA	NA	NA	NA	NA	NA
MIR-16:NM_017827	N	NA	NA	NA	NA	NA	NA
MIR-16:NM_002819	N	1	NA	NA	NA	NA	NA
MIR-155:NM_001122821	D	NA	NA	NA	NA	NA	NA
MIR-30A-5P:NM_006035	N	NA	NA	NA	NA	NA	NA
MIR-155:NM_003077	D	NA	NA	NA	NA	NA	NA
LET-7B:NM_001326	N	NA	NA	NA	NA	NA	NA
MIR-16:NM_001823	N	NA	NA	NA	NA	NA	NA
MIR-16:NM_001040020	N	NA	NA	NA	NA	NA	NA
MIR-30A-5P:NM_005342	N	NA	NA	NA	NA	NA	NA
MIR-16:NM_057175	D	1	1	1	1	NA	NA
MIR-1:NM_004645	D	1	1	1	1	NA	NA
MIR-30A-5P:NM_203499	D	NA	NA	NA	NA	NA	NA
MIR-155:NM_001017962	N	NA	NA	NA	NA	NA	NA
MIR-16:NM_016390	D	NA	NA	NA	NA	NA	NA
MIR-30A-5P:NM_002291	D	NA	NA	NA	NA	NA	NA
MIR-16:NM_001753	N	1	NA	NA	NA	NA	NA
MIR-1:NM_000126	N	NA	NA	NA	NA	NA	NA
MIR-155:NM_139279	N	1	NA	1	NA	NA	NA
LET-7B:NM_006013	N	NA	NA	NA	NA	NA	NA
LET-7B:NM_005726	N	NA	NA	NA	NA	NA	NA
LET-7B:NM_004604	N	NA	NA	NA	NA	NA	NA
MIR-155:NM_006410	N	NA	NA	NA	NA	NA	NA
MIR-1:NM_006667	N	NA	NA	NA	NA	NA	NA
MIR-155:NM_001037171	N	NA	NA	NA	NA	NA	NA
MIR-30A-5P:NM_001032296	D	NA	NA	NA	NA	NA	NA
LET-7B:NM_018352	N	NA	NA	NA	NA	NA	NA
MIR-16:NM_015440	D	NA	NA	NA	NA	NA	NA
MIR-1:NM_080426	N	NA	NA	NA	NA	NA	NA
MIR-1:NM_182640	N	NA	NA	NA	NA	NA	NA
MIR-155:NM_004710	N	NA	NA	NA	NA	NA	NA
LET-7B:NM_148179	D	NA	NA	NA	NA	NA	NA
MIR-1:NM_003769	D	NA	NA	NA	NA	NA	NA
MIR-155:NM_001042462	D	NA	NA	NA	NA	NA	NA
MIR-30A-5P:NM_018449	N	NA	NA	NA	NA	NA	NA
MIR-1:NM_016058	N	NA	NA	NA	NA	NA	NA
MIR-1:NM_001130021	D	1	1	1	1	NA	NA
MIR-16:NM_003169	N	NA	NA	NA	NA	NA	NA
MIR-30A-5P:NM_024003	N	NA	NA	NA	NA	NA	NA
LET-7B:NM_005881	N	NA	NA	NA	NA	NA	NA
MIR-1:NM_006295	D	NA	NA	NA	NA	NA	NA
MIR-30A-5P:NM_015084	N	NA	NA	NA	NA	NA	NA
MIR-1:NM_022489	N	NA	NA	NA	NA	NA	NA
MIR-30A-5P:NM_003130	D	NA	NA	NA	NA	NA	NA
MIR-30A-5P:NM_024529	N	NA	NA	NA	NA	NA	NA
MIR-155:NM_000521	N	NA	NA	NA	NA	NA	NA
MIR-16:NM_001620	N	1	1	NA	NA	NA	NA
MIR-30A-5P:NM_145897	N	NA	NA	NA	NA	NA	NA
MIR-155:NM_000425	N	NA	NA	NA	NA	NA	NA
MIR-155:NM_152263	N	NA	NA	NA	NA	NA	NA
MIR-155:NM_003099	N	1	1	1	1	NA	NA
MIR-1:NM_203314	N	NA	NA	NA	NA	NA	NA
LET-7B:NM_003739	N	NA	NA	NA	NA	NA	NA
MIR-16:NM_014740	N	NA	NA	NA	NA	NA	NA
MIR-30A-5P:NM_012111	N	1	NA	NA	NA	NA	NA
LET-7B:NM_001135153	N	NA	NA	NA	NA	NA	NA
MIR-155:NM_002803	N	NA	NA	NA	NA	NA	NA
MIR-155:NM_199362	N	NA	NA	NA	NA	NA	NA
MIR-1:NM_018158	N	NA	NA	NA	NA	NA	NA
MIR-16:NM_014814	N	NA	NA	NA	NA	NA	NA
LET-7B:NM_015143	N	NA	NA	NA	NA	NA	NA
MIR-16:NM_012426	N	NA	NA	NA	NA	NA	NA
LET-7B:NM_004856	N	NA	NA	NA	NA	NA	NA
MIR-1:NM_002823	D	1	NA	NA	NA	NA	NA
MIR-30A-5P:NM_001008883	N	NA	NA	NA	NA	NA	NA
MIR-30A-5P:NM_001007245	D	NA	NA	NA	NA	NA	NA
MIR-16:NM_001130824	N	NA	NA	NA	NA	NA	NA
MIR-16:NM_145012	N	NA	NA	NA	NA	NA	NA
MIR-155:NM_199442	N	NA	NA	NA	NA	NA	NA
MIR-155:NM_004453	N	NA	NA	NA	NA	NA	NA
LET-7B:NM_018230	D	NA	NA	NA	NA	NA	NA
MIR-16:NM_172020	N	NA	NA	NA	NA	NA	NA
MIR-30A-5P:NM_174958	N	NA	NA	NA	NA	NA	NA
MIR-16:NM_022172	D	NA	NA	NA	NA	NA	NA
MIR-16:NM_080386	N	NA	NA	NA	NA	NA	NA
MIR-30A-5P:NM_000179	N	NA	NA	NA	NA	NA	NA
MIR-30A-5P:NM_001011546	N	NA	NA	NA	NA	NA	NA
MIR-30A-5P:NM_014613	D	1	NA	NA	NA	NA	NA
MIR-16:NM_178586	D	NA	NA	NA	NA	NA	NA
MIR-155:NM_002860	N	NA	NA	NA	NA	NA	NA
MIR-30A-5P:NM_058004	D	NA	NA	NA	NA	NA	NA
MIR-16:NM_002437	N	1	NA	NA	NA	NA	NA
MIR-155:NM_001003704	N	NA	NA	NA	NA	NA	NA
MIR-30A-5P:NM_013390	N	NA	NA	NA	NA	NA	NA
MIR-30A-5P:NM_001042370	N	NA	NA	NA	NA	NA	NA
MIR-155:NM_003645	D	NA	NA	NA	NA	NA	NA
LET-7B:NM_001960	N	NA	NA	NA	NA	NA	NA
MIR-155:NM_015695	D	NA	NA	NA	NA	NA	NA
MIR-16:NM_206873	N	1	NA	NA	NA	NA	NA
MIR-155:NM_001005741	N	NA	NA	NA	NA	NA	NA
LET-7B:NM_001104631	N	NA	NA	NA	NA	NA	NA
MIR-16:NM_213636	N	NA	NA	NA	NA	NA	NA
MIR-16:NM_018446	D	NA	NA	NA	NA	NA	NA
MIR-1:NM_001294	N	NA	NA	NA	NA	NA	NA
MIR-1:NM_005805	N	NA	NA	NA	NA	NA	NA
MIR-155:NM_177444	D	NA	NA	NA	NA	NA	NA
MIR-30A-5P:NM_173473	N	1	NA	NA	NA	NA	NA
MIR-30A-5P:NM_033281	N	NA	NA	NA	NA	NA	NA
MIR-30A-5P:NM_014891	N	NA	NA	NA	NA	NA	NA
MIR-155:NM_016052	N	1	1	1	1	NA	NA
MIR-30A-5P:NM_014756	D	NA	NA	NA	NA	NA	NA
LET-7B:NM_198334	N	NA	NA	NA	NA	NA	NA
MIR-30A-5P:NM_199360	D	NA	NA	NA	NA	NA	NA
MIR-16:NM_005507	N	NA	NA	NA	NA	NA	NA
MIR-30A-5P:NM_032993	N	NA	NA	NA	NA	NA	NA
MIR-30A-5P:NM_183236	N	1	NA	NA	NA	NA	NA
MIR-16:NM_018165	N	1	NA	NA	NA	NA	NA
LET-7B:NM_000189	D	NA	NA	NA	NA	NA	NA
MIR-16:NM_004922	N	NA	NA	NA	NA	NA	NA
MIR-16:NM_005916	N	NA	NA	NA	NA	NA	NA
LET-7B:NM_001128912	N	NA	NA	NA	NA	NA	NA
MIR-16:NM_005803	N	NA	NA	NA	NA	NA	NA
MIR-30A-5P:NM_006699	D	1	NA	1	NA	1	NA
MIR-30A-5P:NM_000130	D	NA	NA	NA	NA	NA	NA
MIR-155:NM_032477	N	NA	NA	NA	NA	NA	NA
MIR-1:NM_007270	D	1	NA	1	NA	NA	NA
MIR-30A-5P:NM_017549	N	NA	NA	NA	NA	NA	NA
LET-7B:NM_001015892	N	NA	NA	NA	NA	NA	NA
MIR-1:NM_006267	N	1	NA	1	NA	NA	NA
MIR-1:NM_016308	N	1	NA	1	NA	NA	NA
LET-7B:NM_001418	D	1	NA	1	NA	1	NA
MIR-155:NM_001673	D	NA	NA	NA	NA	NA	NA
LET-7B:NM_001009570	N	NA	NA	NA	NA	NA	NA
MIR-1:NM_002916	D	NA	NA	NA	NA	NA	NA
MIR-1:NM_033643	N	NA	NA	NA	NA	NA	NA
MIR-155:NM_012428	N	NA	NA	NA	NA	NA	NA
MIR-155:NM_203383	N	NA	NA	NA	NA	NA	NA
MIR-1:NM_031991	D	NA	NA	NA	NA	NA	NA
MIR-155:NM_001397	N	NA	NA	NA	NA	NA	NA
MIR-16:NM_012227	N	NA	NA	NA	NA	NA	NA
MIR-155:NM_015913	D	NA	NA	NA	NA	NA	NA
MIR-1:NM_000941	N	NA	NA	NA	NA	NA	NA
MIR-155:NM_015523	N	NA	NA	NA	NA	NA	NA
MIR-1:NM_004046	N	NA	NA	NA	NA	NA	NA
MIR-16:NM_198938	N	NA	NA	NA	NA	NA	NA
LET-7B:NM_001005336	N	NA	NA	NA	NA	NA	NA
MIR-155:NM_001024628	D	NA	NA	NA	NA	NA	NA
MIR-155:NM_001011515	D	NA	NA	NA	NA	NA	NA
LET-7B:NM_001011708	N	NA	NA	NA	NA	NA	NA
MIR-1:NM_014691	N	NA	NA	NA	NA	NA	NA
LET-7B:NM_004404	N	1	NA	NA	NA	NA	NA
LET-7B:NM_001008895	N	NA	NA	NA	NA	NA	NA
MIR-1:NM_182570	N	NA	NA	NA	NA	NA	NA
LET-7B:NM_001013839	N	NA	NA	NA	NA	NA	NA
MIR-1:NM_004966	D	NA	NA	NA	NA	NA	NA
MIR-155:NM_207171	N	NA	NA	NA	NA	NA	NA
MIR-30A-5P:NM_001697	N	NA	NA	NA	NA	NA	NA
MIR-16:NM_015701	N	1	1	NA	NA	NA	NA
MIR-155:NM_014096	N	NA	NA	NA	NA	NA	NA
MIR-155:NM_000274	N	NA	NA	NA	NA	NA	NA
MIR-1:NM_198887	N	1	NA	NA	NA	NA	NA
LET-7B:NM_006086	N	NA	NA	NA	NA	NA	NA
LET-7B:NM_001135255	N	NA	NA	NA	NA	NA	NA
MIR-155:NM_000320	N	NA	NA	NA	NA	NA	NA
MIR-155:NM_001032393	N	1	1	NA	NA	NA	NA
LET-7B:NM_032458	N	NA	NA	NA	NA	NA	NA
MIR-16:NM_080626	N	NA	NA	NA	NA	NA	NA
MIR-155:NM_014342	N	NA	NA	NA	NA	NA	NA
MIR-16:NM_198066	D	1	NA	NA	NA	NA	NA
MIR-1:NM_080425	N	NA	NA	NA	NA	NA	NA
MIR-155:NM_001127228	N	NA	NA	NA	NA	NA	NA
MIR-16:NM_198467	D	NA	NA	NA	NA	NA	NA
MIR-16:NM_024625	N	1	NA	NA	NA	NA	NA
MIR-155:NM_002394	N	NA	NA	NA	NA	NA	NA
MIR-1:NM_001080453	D	NA	NA	NA	NA	NA	NA
MIR-16:NM_016286	N	NA	NA	NA	NA	NA	NA
MIR-1:NM_003404	N	1	1	NA	NA	NA	NA
MIR-30A-5P:NM_015966	N	NA	NA	NA	NA	NA	NA
MIR-155:NM_004169	N	NA	NA	NA	NA	NA	NA
MIR-155:NM_018386	N	NA	NA	NA	NA	NA	NA
MIR-16:NM_001102398	N	NA	NA	NA	NA	NA	NA
LET-7B:NM_020992	N	NA	NA	NA	NA	NA	NA
LET-7B:NM_002541	N	NA	NA	NA	NA	NA	NA
MIR-16:NM_172115	N	NA	NA	NA	NA	NA	NA
MIR-155:NM_017520	N	NA	NA	NA	NA	NA	NA
LET-7B:NM_001127192	N	1	1	NA	NA	NA	NA
MIR-30A-5P:NM_016129	N	NA	NA	NA	NA	NA	NA
MIR-155:NM_003150	D	NA	NA	NA	NA	NA	NA
MIR-16:NM_198436	N	NA	NA	NA	NA	NA	NA
MIR-16:NM_007100	N	NA	NA	NA	NA	NA	NA
MIR-30A-5P:NM_030810	D	1	1	1	1	NA	NA
MIR-1:NM_015135	N	NA	NA	NA	NA	NA	NA
LET-7B:NM_032303	N	1	NA	NA	NA	NA	NA
MIR-1:NM_000971	N	NA	NA	NA	NA	NA	NA
MIR-1:NM_001130420	D	1	1	1	1	NA	NA
MIR-1:NM_001017423	D	NA	NA	NA	NA	NA	NA
MIR-30A-5P:NM_001128852	N	NA	NA	NA	NA	NA	NA
MIR-30A-5P:NM_004415	N	1	1	NA	NA	NA	NA
MIR-16:NM_194315	D	NA	NA	NA	NA	NA	NA
MIR-155:NM_007262	N	NA	NA	NA	NA	NA	NA
MIR-155:NM_014394	D	1	1	1	1	NA	NA
MIR-30A-5P:NM_003246	D	1	NA	NA	NA	NA	NA
MIR-155:NM_022908	N	NA	NA	NA	NA	NA	NA
MIR-30A-5P:NM_182800	N	NA	NA	NA	NA	NA	NA
MIR-30A-5P:NM_013291	D	NA	NA	NA	NA	NA	NA
MIR-30A-5P:NM_002623	N	NA	NA	NA	NA	NA	NA
MIR-155:NM_033416	N	NA	NA	NA	NA	NA	NA
LET-7B:NM_004710	D	NA	NA	NA	NA	NA	NA
MIR-1:NM_002295	N	NA	NA	NA	NA	NA	NA
LET-7B:NM_078468	N	NA	NA	NA	NA	NA	NA
LET-7B:NM_054016	N	1	NA	NA	NA	NA	NA
MIR-1:NM_024876	D	NA	NA	NA	NA	NA	NA
LET-7B:NM_014172	N	NA	NA	NA	NA	NA	NA
LET-7B:NM_003587	D	NA	NA	NA	NA	NA	NA
MIR-16:NM_198597	N	NA	NA	NA	NA	NA	NA
MIR-30A-5P:NM_152581	D	NA	NA	NA	NA	NA	NA
MIR-155:NM_003589	N	NA	NA	NA	NA	NA	NA
MIR-30A-5P:NM_002489	N	NA	NA	NA	NA	NA	NA
LET-7B:NM_006191	D	1	1	NA	NA	NA	NA
MIR-16:NM_003689	N	NA	NA	NA	NA	NA	NA
MIR-1:NM_030752	N	NA	NA	NA	NA	NA	NA
MIR-1:NM_003418	N	1	NA	NA	NA	NA	NA
MIR-30A-5P:NM_001757	N	NA	NA	NA	NA	NA	NA
MIR-1:NM_001122823	N	NA	NA	NA	NA	NA	NA
MIR-16:NM_032656	D	NA	NA	NA	NA	NA	NA
MIR-16:NM_018362	D	NA	NA	NA	NA	NA	NA
LET-7B:NM_017588	N	NA	NA	NA	NA	NA	NA
MIR-1:NM_014604	D	NA	NA	NA	NA	NA	NA
MIR-1:NM_033140	N	1	NA	NA	NA	NA	NA
MIR-1:NM_000140	N	1	NA	1	NA	NA	NA
LET-7B:NM_005095	N	NA	NA	NA	NA	NA	NA
MIR-16:NM_001077484	D	1	NA	NA	NA	NA	NA
MIR-155:NM_022839	N	NA	NA	NA	NA	NA	NA
LET-7B:NM_001079840	N	NA	NA	NA	NA	NA	NA
MIR-16:NM_001009186	N	NA	NA	NA	NA	NA	NA
MIR-30A-5P:NM_018188	D	1	NA	1	NA	NA	NA
LET-7B:NM_006291	N	1	NA	NA	NA	NA	NA
MIR-1:NM_001100423	N	1	1	1	1	1	NA
MIR-16:NM_001001433	N	1	1	1	1	NA	NA
MIR-16:NM_006112	N	NA	NA	NA	NA	NA	NA
LET-7B:NM_152856	N	NA	NA	NA	NA	NA	NA
MIR-155:NM_002764	N	NA	NA	NA	NA	NA	NA
MIR-155:NM_032324	N	1	1	NA	NA	NA	NA
MIR-155:NM_006325	N	NA	NA	NA	NA	NA	NA
MIR-155:NM_138730	N	NA	NA	NA	NA	NA	NA
MIR-155:NM_000387	N	NA	NA	NA	NA	NA	NA
MIR-30A-5P:NM_032574	N	NA	NA	NA	NA	NA	NA
LET-7B:NM_015969	D	NA	NA	NA	NA	NA	NA
MIR-30A-5P:NM_001001503	D	NA	NA	NA	NA	NA	NA
MIR-16:NM_032334	D	NA	NA	NA	NA	NA	NA
MIR-16:NM_079423	N	NA	NA	NA	NA	NA	NA
MIR-155:NM_182692	D	NA	NA	NA	NA	NA	NA
MIR-1:NM_001134479	D	NA	NA	NA	NA	NA	NA
MIR-155:NM_018475	N	NA	NA	NA	NA	NA	NA
MIR-1:NM_199440	D	1	1	1	1	1	1
MIR-155:NM_078481	N	NA	NA	NA	NA	NA	NA
LET-7B:NM_024122	N	NA	NA	NA	NA	NA	NA
MIR-30A-5P:NM_000992	N	NA	NA	NA	NA	NA	NA
MIR-1:NM_007010	N	NA	NA	NA	NA	NA	NA
MIR-30A-5P:NM_004486	D	NA	NA	NA	NA	NA	NA
MIR-155:NM_001799	D	1	NA	NA	NA	NA	NA
MIR-155:NM_020238	D	NA	NA	NA	NA	NA	NA
MIR-155:NM_001135554	D	NA	NA	NA	NA	NA	NA
MIR-155:NM_001010	N	NA	NA	NA	NA	NA	NA
MIR-1:NM_052821	N	NA	NA	NA	NA	NA	NA
MIR-155:NM_012117	N	NA	NA	NA	NA	NA	NA
MIR-16:NM_015840	N	1	NA	NA	NA	NA	NA
LET-7B:NM_005072	N	NA	NA	NA	NA	NA	NA
MIR-155:NM_031844	D	1	NA	1	NA	NA	NA
MIR-1:NM_001101662	N	NA	NA	NA	NA	NA	NA
MIR-155:NM_138609	D	NA	NA	NA	NA	NA	NA
MIR-1:NM_000969	N	NA	NA	NA	NA	NA	NA
MIR-16:NM_000118	D	NA	NA	NA	NA	NA	NA
MIR-30A-5P:NM_005079	N	1	NA	NA	NA	NA	NA
MIR-16:NM_001515	D	NA	NA	NA	NA	NA	NA
MIR-30A-5P:NM_005768	N	NA	NA	NA	NA	NA	NA
MIR-155:NM_001005361	N	NA	NA	NA	NA	NA	NA
LET-7B:NM_001001563	N	NA	NA	NA	NA	NA	NA
MIR-155:NM_015840	N	NA	NA	NA	NA	NA	NA
MIR-155:NM_194457	D	NA	NA	NA	NA	NA	NA
MIR-16:NM_001101653	N	1	1	NA	NA	NA	NA
MIR-1:NM_001048201	D	NA	NA	NA	NA	NA	NA
MIR-155:NM_001025107	N	NA	NA	NA	NA	NA	NA
MIR-16:NM_053035	N	NA	NA	NA	NA	NA	NA
MIR-1:NM_001004060	N	NA	NA	NA	NA	NA	NA
LET-7B:NM_145905	D	NA	NA	NA	NA	NA	NA
MIR-155:NM_152928	N	NA	NA	NA	NA	NA	NA
MIR-30A-5P:NM_002766	N	NA	NA	NA	NA	NA	NA
LET-7B:NM_001017962	N	1	NA	NA	NA	NA	NA
LET-7B:NM_004214	N	NA	NA	NA	NA	NA	NA
MIR-155:NM_022917	N	NA	NA	NA	NA	NA	NA
MIR-30A-5P:NM_015172	N	1	NA	NA	NA	NA	NA
MIR-1:NM_002896	N	NA	NA	NA	NA	NA	NA
MIR-1:NM_178012	N	NA	NA	NA	NA	NA	NA
MIR-30A-5P:NM_145109	D	NA	NA	NA	NA	NA	NA
MIR-30A-5P:NM_020456	N	1	NA	NA	NA	NA	NA
MIR-30A-5P:NM_139215	D	NA	NA	NA	NA	NA	NA
MIR-1:NM_014730	D	NA	NA	NA	NA	NA	NA
LET-7B:NM_016222	D	NA	NA	NA	NA	NA	NA
MIR-1:NM_021141	N	NA	NA	NA	NA	NA	NA
MIR-30A-5P:NM_021131	D	1	NA	1	NA	NA	NA
MIR-16:NM_030971	N	NA	NA	NA	NA	NA	NA
LET-7B:NM_001126055	N	NA	NA	NA	NA	NA	NA
LET-7B:NM_007363	N	NA	NA	NA	NA	NA	NA
MIR-30A-5P:NM_004578	N	1	NA	1	NA	NA	NA
MIR-1:NM_176783	D	NA	NA	NA	NA	NA	NA
MIR-155:NM_014239	D	NA	NA	NA	NA	NA	NA
MIR-30A-5P:NM_005177	N	NA	NA	NA	NA	NA	NA
LET-7B:NM_020189	N	NA	NA	NA	NA	NA	NA
MIR-155:NM_002812	N	NA	NA	NA	NA	NA	NA
MIR-155:NM_201382	N	NA	NA	NA	NA	NA	NA
LET-7B:NM_003535	N	NA	NA	NA	NA	NA	NA
MIR-16:NM_001037811	N	NA	NA	NA	NA	NA	NA
LET-7B:NM_018221	D	NA	NA	NA	NA	NA	NA
MIR-155:NM_016730	N	NA	NA	NA	NA	NA	NA
MIR-16:NM_004207	D	NA	NA	NA	NA	NA	NA
LET-7B:NM_001130004	N	1	NA	NA	NA	NA	NA
LET-7B:NM_133432	N	NA	NA	NA	NA	NA	NA
MIR-16:NM_001157	D	1	NA	NA	NA	NA	NA
LET-7B:NM_014889	N	NA	NA	NA	NA	NA	NA
MIR-30A-5P:NM_032175	D	1	NA	NA	NA	NA	NA
MIR-16:NM_005387	N	1	NA	1	NA	NA	NA
LET-7B:NM_006401	N	NA	NA	NA	NA	NA	NA
MIR-16:NM_002869	N	1	NA	NA	NA	NA	NA
MIR-30A-5P:NM_001030001	N	NA	NA	NA	NA	NA	NA
LET-7B:NM_005105	N	1	NA	NA	NA	NA	NA
MIR-30A-5P:NM_019594	N	NA	NA	NA	NA	NA	NA
MIR-30A-5P:NM_019887	N	NA	NA	NA	NA	NA	NA
MIR-30A-5P:NM_194434	D	1	1	1	1	1	1
LET-7B:NM_032656	N	NA	NA	NA	NA	NA	NA
MIR-155:NM_002035	N	1	NA	NA	NA	NA	NA
MIR-16:NM_015168	N	NA	NA	NA	NA	NA	NA
MIR-16:NM_001105515	D	1	NA	NA	NA	NA	NA
LET-7B:NM_012255	N	NA	NA	NA	NA	NA	NA
MIR-30A-5P:NM_194326	D	NA	NA	NA	NA	NA	NA
LET-7B:NM_001919	N	NA	NA	NA	NA	NA	NA
MIR-16:NM_001127204	D	NA	NA	NA	NA	NA	NA
MIR-155:NM_004551	N	NA	NA	NA	NA	NA	NA
MIR-30A-5P:NM_019059	N	NA	NA	NA	NA	NA	NA
MIR-155:NM_001079840	N	NA	NA	NA	NA	NA	NA
MIR-1:NM_000517	N	NA	NA	NA	NA	NA	NA
LET-7B:NM_001130042	N	1	NA	NA	NA	NA	NA
MIR-30A-5P:NM_012260	N	NA	NA	NA	NA	NA	NA
MIR-30A-5P:NM_148909	D	NA	NA	NA	NA	NA	NA
MIR-1:NM_001127226	N	1	NA	NA	NA	NA	NA
MIR-30A-5P:NM_002913	N	NA	NA	NA	NA	NA	NA
MIR-155:NM_005469	N	NA	NA	NA	NA	NA	NA
MIR-30A-5P:NM_032313	N	NA	NA	NA	NA	NA	NA
MIR-16:NM_004941	D	NA	NA	NA	NA	NA	NA
LET-7B:NM_002695	D	NA	NA	NA	NA	NA	NA
MIR-1:NM_002340	N	NA	NA	NA	NA	NA	NA
MIR-16:NM_001123226	N	NA	NA	NA	NA	NA	NA
LET-7B:NM_148415	N	NA	NA	NA	NA	NA	NA
LET-7B:NM_153464	N	NA	NA	NA	NA	NA	NA
LET-7B:NM_012086	N	NA	NA	NA	NA	NA	NA
MIR-16:NM_003069	N	NA	NA	NA	NA	NA	NA
MIR-16:NM_144957	N	NA	NA	NA	NA	NA	NA
MIR-30A-5P:NM_000408	D	1	NA	NA	NA	NA	NA
LET-7B:NM_001008492	N	1	NA	NA	NA	NA	NA
MIR-16:NM_005830	D	NA	NA	NA	NA	NA	NA
MIR-16:NM_001188	N	NA	NA	NA	NA	NA	NA
MIR-155:NM_015629	D	NA	NA	NA	NA	NA	NA
MIR-30A-5P:NM_005346	D	1	NA	NA	NA	NA	NA
MIR-16:NM_033071	N	NA	NA	NA	NA	NA	NA
MIR-155:NM_003100	N	NA	NA	NA	NA	NA	NA
MIR-155:NM_001017980	N	NA	NA	NA	NA	NA	NA
MIR-30A-5P:NM_013354	N	NA	NA	NA	NA	NA	NA
MIR-155:NM_198318	N	NA	NA	NA	NA	NA	NA
MIR-155:NM_016176	N	NA	NA	NA	NA	NA	NA
MIR-155:NM_001865	N	NA	NA	NA	NA	NA	NA
MIR-16:NM_016836	D	NA	NA	NA	NA	NA	NA
MIR-1:NM_018386	N	NA	NA	NA	NA	NA	NA
MIR-30A-5P:NM_005271	N	NA	NA	NA	NA	NA	NA
MIR-16:NM_212492	N	NA	NA	NA	NA	NA	NA
MIR-16:NM_001931	N	NA	NA	NA	NA	NA	NA
MIR-1:NM_002691	D	NA	NA	NA	NA	NA	NA
MIR-155:NM_018198	N	NA	NA	NA	NA	NA	NA
MIR-1:NM_001014972	D	NA	NA	NA	NA	NA	NA
LET-7B:NM_006390	D	1	1	NA	NA	NA	NA
LET-7B:NM_001079818	N	NA	NA	NA	NA	NA	NA
MIR-1:NM_032111	N	NA	NA	NA	NA	NA	NA
LET-7B:NM_001001323	N	NA	NA	NA	NA	NA	NA
MIR-30A-5P:NM_004077	N	1	1	NA	NA	NA	NA
MIR-30A-5P:NM_001358	N	NA	NA	NA	NA	NA	NA
MIR-30A-5P:NM_001099402	N	1	1	1	1	1	1
LET-7B:NM_000943	N	NA	NA	NA	NA	NA	NA
MIR-16:NM_033493	N	NA	NA	NA	NA	NA	NA
MIR-155:NM_001025	N	1	NA	NA	NA	NA	NA
MIR-30A-5P:NM_018462	N	NA	NA	NA	NA	NA	NA
LET-7B:NM_025240	N	NA	NA	NA	NA	NA	NA
MIR-1:NM_006306	N	1	NA	NA	NA	NA	NA
MIR-155:NM_001130410	N	NA	NA	NA	NA	NA	NA
MIR-155:NM_017721	N	NA	NA	NA	NA	NA	NA
MIR-155:NM_001098204	N	NA	NA	NA	NA	NA	NA
MIR-30A-5P:NM_003090	N	NA	NA	NA	NA	NA	NA
MIR-155:NM_000018	N	NA	NA	NA	NA	NA	NA
MIR-16:NM_016111	D	NA	NA	NA	NA	NA	NA
MIR-30A-5P:NM_000696	N	1	1	1	1	NA	NA
MIR-16:NM_016299	N	NA	NA	NA	NA	NA	NA
MIR-155:NM_145905	N	NA	NA	NA	NA	NA	NA
LET-7B:NM_001002296	D	1	NA	NA	NA	NA	NA
MIR-155:NM_147188	N	1	NA	1	NA	NA	NA
LET-7B:NM_001024465	N	NA	NA	NA	NA	NA	NA
MIR-1:NM_033138	N	1	NA	NA	NA	NA	NA
MIR-1:NM_002014	N	NA	NA	NA	NA	NA	NA
MIR-16:NM_005721	N	1	NA	NA	NA	NA	NA
LET-7B:NM_020710	D	NA	NA	NA	NA	NA	NA
LET-7B:NM_194442	D	NA	NA	NA	NA	NA	NA
MIR-155:NM_033407	D	NA	NA	NA	NA	NA	NA
LET-7B:NM_014676	D	NA	NA	NA	NA	NA	NA
LET-7B:NM_152925	N	NA	NA	NA	NA	NA	NA
MIR-16:NM_032569	N	NA	NA	NA	NA	NA	NA
MIR-155:NM_153645	N	NA	NA	NA	NA	NA	NA
MIR-30A-5P:NM_002804	N	1	NA	NA	NA	NA	NA
LET-7B:NM_014367	D	NA	NA	NA	NA	NA	NA
LET-7B:NM_152743	D	NA	NA	NA	NA	NA	NA
MIR-30A-5P:NM_198400	N	1	1	1	NA	1	NA
MIR-30A-5P:NM_006519	D	NA	NA	NA	NA	NA	NA
MIR-1:NM_015013	N	NA	NA	NA	NA	NA	NA
MIR-1:NM_003799	D	NA	NA	NA	NA	NA	NA
MIR-1:NM_006710	N	NA	NA	NA	NA	NA	NA
MIR-155:NM_006296	D	NA	NA	NA	NA	NA	NA
MIR-155:NM_021626	N	NA	NA	NA	NA	NA	NA
MIR-1:NM_000801	N	NA	NA	NA	NA	NA	NA
MIR-155:NM_016404	N	NA	NA	NA	NA	NA	NA
MIR-16:NM_002624	N	NA	NA	NA	NA	NA	NA
MIR-16:NM_002659	D	1	NA	NA	NA	NA	NA
MIR-1:NM_015913	D	NA	NA	NA	NA	NA	NA
MIR-1:NM_003653	N	NA	NA	NA	NA	NA	NA
MIR-30A-5P:NM_130833	N	NA	NA	NA	NA	NA	NA
MIR-16:NM_198590	D	NA	NA	NA	NA	NA	NA
MIR-1:NM_006833	N	NA	NA	NA	NA	NA	NA
MIR-30A-5P:NM_014000	N	1	NA	NA	NA	NA	NA
MIR-16:NM_001012456	D	NA	NA	NA	NA	NA	NA
MIR-155:NM_001079839	N	NA	NA	NA	NA	NA	NA
MIR-16:NM_033112	D	NA	NA	NA	NA	NA	NA
MIR-1:NM_001105209	N	NA	NA	NA	NA	NA	NA
MIR-30A-5P:NM_005168	D	NA	NA	NA	NA	NA	NA
LET-7B:NM_002408	D	1	NA	NA	NA	NA	NA
MIR-30A-5P:NM_002358	D	NA	NA	NA	NA	NA	NA
LET-7B:NM_004639	N	NA	NA	NA	NA	NA	NA
MIR-30A-5P:NM_007269	D	NA	NA	NA	NA	NA	NA
MIR-155:NM_005206	N	NA	NA	NA	NA	NA	NA
MIR-30A-5P:NM_174936	N	NA	NA	NA	NA	NA	NA
MIR-155:NM_014666	D	NA	NA	NA	NA	NA	NA
MIR-16:NM_001102	N	NA	NA	NA	NA	NA	NA
MIR-155:NM_001018074	D	1	NA	NA	NA	NA	NA
LET-7B:NM_001120	N	NA	NA	NA	NA	NA	NA
MIR-1:NM_016322	D	1	NA	NA	NA	NA	NA
MIR-30A-5P:NM_001562	D	NA	NA	NA	NA	NA	NA
MIR-155:NM_016142	D	NA	NA	NA	NA	NA	NA
MIR-16:NM_004725	N	1	NA	NA	NA	NA	NA
MIR-155:NM_004645	N	NA	NA	NA	NA	NA	NA
MIR-155:NM_014488	D	NA	NA	NA	NA	NA	NA
MIR-155:NM_003755	D	NA	NA	NA	NA	NA	NA
MIR-30A-5P:NM_001035258	N	NA	NA	NA	NA	NA	NA
MIR-30A-5P:NM_000126	N	NA	NA	NA	NA	NA	NA
MIR-155:NM_020830	D	1	NA	1	NA	NA	NA
MIR-155:NM_005340	N	NA	NA	NA	NA	NA	NA
LET-7B:NM_014278	N	1	NA	NA	NA	NA	NA
MIR-155:NM_004099	N	NA	NA	NA	NA	NA	NA
MIR-16:NM_000016	N	NA	NA	NA	NA	NA	NA
MIR-16:NM_005370	N	1	NA	NA	NA	NA	NA
MIR-30A-5P:NM_000213	D	NA	NA	NA	NA	NA	NA
MIR-16:NM_001273	N	NA	NA	NA	NA	NA	NA
MIR-1:NM_003309	N	NA	NA	NA	NA	NA	NA
LET-7B:NM_001004060	N	NA	NA	NA	NA	NA	NA
MIR-1:NM_006441	D	NA	NA	NA	NA	NA	NA
MIR-1:NM_032560	D	NA	NA	NA	NA	NA	NA
MIR-30A-5P:NM_004011	N	1	NA	1	NA	1	NA
MIR-155:NM_001015049	D	NA	NA	NA	NA	NA	NA
MIR-16:NM_002634	N	NA	NA	NA	NA	NA	NA
LET-7B:NM_016213	N	NA	NA	NA	NA	NA	NA
MIR-1:NM_006311	N	NA	NA	NA	NA	NA	NA
MIR-1:NM_182507	N	NA	NA	NA	NA	NA	NA
MIR-30A-5P:NM_004960	N	NA	NA	NA	NA	NA	NA
LET-7B:NM_000305	N	NA	NA	NA	NA	NA	NA
MIR-30A-5P:NM_174887	N	NA	NA	NA	NA	NA	NA
LET-7B:NM_021928	D	NA	NA	NA	NA	NA	NA
MIR-16:NM_178324	D	NA	NA	NA	NA	NA	NA
LET-7B:NM_001970	N	NA	NA	NA	NA	NA	NA
MIR-30A-5P:NM_005570	N	1	1	1	1	NA	NA
MIR-30A-5P:NM_017840	N	NA	NA	NA	NA	NA	NA
MIR-16:NM_001312	N	NA	NA	NA	NA	NA	NA
MIR-1:NM_004168	N	NA	NA	NA	NA	NA	NA
LET-7B:NM_198241	N	NA	NA	NA	NA	NA	NA
MIR-155:NM_020865	N	NA	NA	NA	NA	NA	NA
LET-7B:NM_198212	N	NA	NA	NA	NA	NA	NA
MIR-16:NM_182800	N	NA	NA	NA	NA	NA	NA
LET-7B:NM_033497	N	NA	NA	NA	NA	NA	NA
MIR-30A-5P:NM_145255	N	NA	NA	NA	NA	NA	NA
MIR-155:NM_017437	N	NA	NA	NA	NA	NA	NA
MIR-155:NM_207344	N	NA	NA	NA	NA	NA	NA
MIR-16:NM_013374	N	1	1	1	1	NA	NA
MIR-30A-5P:NM_004311	N	NA	NA	NA	NA	NA	NA
MIR-1:NM_181462	N	NA	NA	NA	NA	NA	NA
MIR-30A-5P:NM_203315	N	NA	NA	NA	NA	NA	NA
MIR-30A-5P:NM_139266	N	1	NA	1	NA	NA	NA
MIR-30A-5P:NM_006946	N	NA	NA	NA	NA	NA	NA
MIR-16:NM_004856	D	NA	NA	NA	NA	NA	NA
MIR-30A-5P:NM_005877	N	NA	NA	NA	NA	NA	NA
MIR-16:NM_015114	D	NA	NA	NA	NA	NA	NA
MIR-30A-5P:NM_001017963	N	NA	NA	NA	NA	NA	NA
MIR-16:NM_005682	N	NA	NA	NA	NA	NA	NA
MIR-155:NM_024045	N	NA	NA	NA	NA	NA	NA
MIR-1:NM_017840	N	NA	NA	NA	NA	NA	NA
MIR-30A-5P:NM_003690	N	NA	NA	NA	NA	NA	NA
MIR-1:NM_145265	N	NA	NA	NA	NA	NA	NA
MIR-1:NM_001527	D	NA	NA	NA	NA	NA	NA
MIR-16:NM_005072	N	NA	NA	NA	NA	NA	NA
LET-7B:NM_182917	N	NA	NA	NA	NA	NA	NA
MIR-30A-5P:NM_133493	N	NA	NA	NA	NA	NA	NA
MIR-30A-5P:NM_199297	D	NA	NA	NA	NA	NA	NA
MIR-30A-5P:NM_022344	N	NA	NA	NA	NA	NA	NA
MIR-30A-5P:NM_001418	D	NA	NA	NA	NA	NA	NA
MIR-155:NM_006979	N	NA	NA	NA	NA	NA	NA
MIR-1:NM_000402	D	NA	NA	NA	NA	NA	NA
MIR-16:NM_024102	N	NA	NA	NA	NA	NA	NA
MIR-16:NM_005778	N	NA	NA	NA	NA	NA	NA
MIR-16:NM_017590	D	NA	NA	NA	NA	NA	NA
MIR-155:NM_000876	D	1	NA	NA	NA	NA	NA
LET-7B:NM_003659	D	1	NA	NA	NA	NA	NA
MIR-30A-5P:NM_001135765	D	NA	NA	NA	NA	NA	NA
MIR-30A-5P:NM_025207	N	NA	NA	NA	NA	NA	NA
MIR-155:NM_006833	N	NA	NA	NA	NA	NA	NA
MIR-1:NM_015308	N	NA	NA	NA	NA	NA	NA
MIR-1:NM_022374	N	1	NA	NA	NA	NA	NA
LET-7B:NM_194259	D	NA	NA	NA	NA	NA	NA
MIR-155:NM_007062	N	NA	NA	NA	NA	NA	NA
MIR-155:NM_015514	D	NA	NA	NA	NA	NA	NA
MIR-30A-5P:NM_017971	N	NA	NA	NA	NA	NA	NA
MIR-155:NM_199190	D	1	NA	NA	NA	NA	NA
MIR-155:NM_005322	N	NA	NA	NA	NA	NA	NA
MIR-30A-5P:NM_005682	N	NA	NA	NA	NA	NA	NA
MIR-16:NM_145080	N	NA	NA	NA	NA	NA	NA
MIR-1:NM_001100819	N	1	NA	NA	NA	NA	NA
LET-7B:NM_020905	N	NA	NA	NA	NA	NA	NA
MIR-155:NM_001079524	D	1	NA	NA	NA	NA	NA
MIR-30A-5P:NM_013451	D	NA	NA	NA	NA	NA	NA
MIR-16:NM_133494	N	NA	NA	NA	NA	NA	NA
MIR-1:NM_012089	N	NA	NA	NA	NA	NA	NA
MIR-1:NM_015710	D	NA	NA	NA	NA	NA	NA
LET-7B:NM_000646	D	NA	NA	NA	NA	NA	NA
LET-7B:NM_032830	D	NA	NA	NA	NA	NA	NA
MIR-16:NM_001127226	N	1	1	NA	NA	NA	NA
MIR-1:NM_203372	N	NA	NA	NA	NA	NA	NA
MIR-155:NM_001031696	D	NA	NA	NA	NA	NA	NA
MIR-16:NM_001005742	N	NA	NA	NA	NA	NA	NA
MIR-155:NM_198066	D	1	1	1	1	NA	NA
MIR-1:NM_139168	D	1	NA	NA	NA	NA	NA
MIR-30A-5P:NM_024072	N	NA	NA	NA	NA	NA	NA
LET-7B:NM_001005782	N	NA	NA	NA	NA	NA	NA
MIR-16:NM_181799	D	NA	NA	NA	NA	NA	NA
MIR-30A-5P:NM_006233	N	NA	NA	NA	NA	NA	NA
LET-7B:NM_005194	N	NA	NA	NA	NA	NA	NA
MIR-1:NM_007265	N	NA	NA	NA	NA	NA	NA
MIR-30A-5P:NM_018663	N	NA	NA	NA	NA	NA	NA
MIR-16:NM_001037495	N	NA	NA	NA	NA	NA	NA
MIR-155:NM_000309	D	NA	NA	NA	NA	NA	NA
MIR-16:NM_175071	N	NA	NA	NA	NA	NA	NA
MIR-30A-5P:NM_001190	N	NA	NA	NA	NA	NA	NA
MIR-30A-5P:NM_021144	N	NA	NA	NA	NA	NA	NA
MIR-155:NM_006868	D	NA	NA	NA	NA	NA	NA
LET-7B:NM_012393	N	NA	NA	NA	NA	NA	NA
LET-7B:NM_032194	N	NA	NA	NA	NA	NA	NA
MIR-155:NM_001098502	N	NA	NA	NA	NA	NA	NA
MIR-1:NM_170711	N	1	NA	NA	NA	NA	NA
MIR-1:NM_001033522	N	NA	NA	NA	NA	NA	NA
MIR-1:NM_001126130	N	NA	NA	NA	NA	NA	NA
MIR-30A-5P:NM_018285	N	NA	NA	NA	NA	NA	NA
MIR-155:NM_145796	N	NA	NA	NA	NA	NA	NA
MIR-16:NM_024408	D	1	1	1	1	NA	NA
LET-7B:NM_001130113	N	1	NA	NA	NA	NA	NA
LET-7B:NM_002473	N	NA	NA	NA	NA	NA	NA
LET-7B:NM_001083914	N	NA	NA	NA	NA	NA	NA
LET-7B:NM_000993	N	NA	NA	NA	NA	NA	NA
MIR-1:NM_173060	D	NA	NA	NA	NA	NA	NA
MIR-155:NM_014639	D	NA	NA	NA	NA	NA	NA
MIR-155:NM_018466	N	NA	NA	NA	NA	NA	NA
MIR-30A-5P:NM_024098	N	NA	NA	NA	NA	NA	NA
MIR-1:NM_002451	N	1	NA	NA	NA	NA	NA
MIR-1:NM_003089	N	NA	NA	NA	NA	NA	NA
MIR-1:NM_001663	N	1	NA	1	NA	1	NA
MIR-155:NM_002270	D	1	1	1	1	NA	NA
LET-7B:NM_014225	N	NA	NA	NA	NA	NA	NA
MIR-16:NM_054016	N	1	1	NA	NA	NA	NA
MIR-1:NM_024996	N	NA	NA	NA	NA	NA	NA
LET-7B:NM_005563	N	NA	NA	NA	NA	NA	NA
MIR-1:NM_031420	N	NA	NA	NA	NA	NA	NA
MIR-155:NM_016594	N	NA	NA	NA	NA	NA	NA
MIR-30A-5P:NM_004537	D	1	NA	NA	NA	NA	NA
MIR-155:NM_001012515	N	NA	NA	NA	NA	NA	NA
LET-7B:NM_006617	N	NA	NA	NA	NA	NA	NA
MIR-16:NM_001007239	N	NA	NA	NA	NA	NA	NA
MIR-1:NM_004549	N	1	NA	NA	NA	NA	NA
MIR-1:NM_016297	N	1	NA	NA	NA	NA	NA
MIR-1:NM_015027	N	NA	NA	NA	NA	NA	NA
MIR-155:NM_005035	N	NA	NA	NA	NA	NA	NA
MIR-1:NM_006623	D	NA	NA	NA	NA	NA	NA
MIR-30A-5P:NM_024662	N	NA	NA	NA	NA	NA	NA
MIR-30A-5P:NM_001040716	N	NA	NA	NA	NA	NA	NA
LET-7B:NM_006979	N	NA	NA	NA	NA	NA	NA
MIR-16:NM_031216	N	1	NA	1	NA	1	NA
MIR-155:NM_146387	N	NA	NA	NA	NA	NA	NA
MIR-155:NM_001130924	N	NA	NA	NA	NA	NA	NA
LET-7B:NM_005000	N	1	NA	NA	NA	NA	NA
MIR-30A-5P:NM_004785	D	NA	NA	NA	NA	NA	NA
MIR-16:NM_001085464	N	1	NA	1	NA	NA	NA
MIR-16:NM_032112	D	NA	NA	NA	NA	NA	NA
MIR-30A-5P:NM_013232	N	NA	NA	NA	NA	NA	NA
MIR-155:NM_000247	N	NA	NA	NA	NA	NA	NA
MIR-30A-5P:NM_003143	N	NA	NA	NA	NA	NA	NA
LET-7B:NM_020440	N	NA	NA	NA	NA	NA	NA
MIR-30A-5P:NM_181836	D	NA	NA	NA	NA	NA	NA
LET-7B:NM_005817	N	NA	NA	NA	NA	NA	NA
MIR-155:NM_172355	N	NA	NA	NA	NA	NA	NA
LET-7B:NM_002634	N	NA	NA	NA	NA	NA	NA
MIR-155:NM_019022	D	1	NA	1	NA	NA	NA
MIR-16:NM_001122633	N	1	1	NA	NA	NA	NA
MIR-16:NM_002056	D	1	1	NA	NA	NA	NA
MIR-30A-5P:NM_172359	N	NA	NA	NA	NA	NA	NA
LET-7B:NM_016147	N	NA	NA	NA	NA	NA	NA
MIR-1:NM_001077489	N	NA	NA	NA	NA	NA	NA
MIR-30A-5P:NM_182948	N	1	NA	1	NA	NA	NA
MIR-1:NM_001031827	N	NA	NA	NA	NA	NA	NA
LET-7B:NM_001005271	D	1	NA	NA	NA	NA	NA
MIR-155:NM_021009	N	NA	NA	NA	NA	NA	NA
MIR-16:NM_002668	N	NA	NA	NA	NA	NA	NA
MIR-16:NM_004395	N	NA	NA	NA	NA	NA	NA
LET-7B:NM_005035	D	NA	NA	NA	NA	NA	NA
MIR-1:NM_001892	N	NA	NA	NA	NA	NA	NA
MIR-30A-5P:NM_177988	N	NA	NA	NA	NA	NA	NA
MIR-30A-5P:NM_203355	N	NA	NA	NA	NA	NA	NA
MIR-155:NM_001219	D	1	1	1	1	NA	NA
MIR-1:NM_001328	D	NA	NA	NA	NA	NA	NA
MIR-30A-5P:NM_018471	D	1	NA	NA	NA	NA	NA
MIR-16:NM_015918	N	NA	NA	NA	NA	NA	NA
MIR-16:NM_002745	N	1	NA	NA	NA	NA	NA
MIR-155:NM_080881	D	NA	NA	NA	NA	NA	NA
MIR-1:NM_007033	N	1	NA	NA	NA	NA	NA
LET-7B:NM_001128849	D	NA	NA	NA	NA	NA	NA
[truncated: 21,382 more rows]
